# Supplementary material for: ζ-Glycine: insight into the mechanism of a polymorphic phase transition
Source: IUCrJ. 2017 Sep 1;4(Pt 5):569–74. doi: 10.1107/S205225251701096X (PMC5619850; doi:10.1107/S205225251701096X)
Supplement: Supplementary file 1 [file m-04-00569-sup1.cif]

#Note to editor: This cif contains
#The Topas .inp file used in the cinfal refinement cycles
#The .xye format data
#checkcif output with comments.


data_zeta_glycine_100K
_database_code_depnum_ccdc_archive 'CCDC 1541927'

_chemical_name_systematic zeta-glycine-d5

_chemical_formula_moiety  'C2 D5 N O2'
_chemical_formula_sum     'C2 D5 N O2'
_chemical_formula_weight                80.097


_cell_length_a 5.1000(4)
_cell_length_b 6.2850(3)
_cell_length_c 5.4295(3)
_cell_angle_alpha 85.815(5)
_cell_angle_beta 114.456(5)
_cell_angle_gamma 104.136(5)
_cell_volume 153.545(17)
_cell_formula_units_Z                    2

_cell_measurement_temperature     100
_cell_measurement_pressure        0
_cell_special_details
;
Cell parameters included in refinement
;

_symmetry_cell_setting         triclinic
_symmetry_space_group_name_H-M I1
_symmetry_space_group_name_Hall  I1
loop_
	_symmetry_equiv_pos_as_xyz
	 'x, y, z '
	 'x+1/2, y+1/2, z+1/2 '

_exptl_crystal_density_diffrn   1.732


_pd_spec_mounting                 'TiZr Capsule' 
_pd_spec_mount_mode               transmission 
_pd_char_particle_morphology      Block
_pd_char_colour                   Colourless
_chemical_absolute_configuration  rm

_exptl_absorpt_correction_type    empirical
_exptl_absorpt_process_details    
;
Calculated using custom ISIS software.
;

_pd_block_diffractogram_id 100K
_pd_instr_location               'ISIS, Rutherford Appleton Laboratory'
_diffrn_ambient_temperature      100                  
_diffrn_source                   'Pulsed neutron source'        
_diffrn_source_target            ?                                     
_diffrn_radiation_type           Neutron 
_diffrn_measurement_device_type  'PEARL, ISIS' 
_diffrn_radiation_monochromator  ?       
_diffrn_detector                 'ZnS scintillator'
_diffrn_detector_type            'custom'         

_pd_meas_scan_method             'Time-of-flight'        
_pd_meas_special_details
;  
Time of flight method using a pulsed neutron source  

;

# The following three items are used for time-of-flight measurements only.
 
_pd_instr_dist_src/spec          12600                 
_pd_instr_dist_spec/detc         600
_pd_meas_2theta_fixed            90

_pd_proc_ls_profile_function   
;
Voigt function convoluted with a back-to-back double exponential.
;       

_pd_proc_ls_background_function   'Chebychev polynomial'

_pd_proc_ls_pref_orient_corr              
; 
Modelling of preferred orientation was found to be unnecessary.
;

_pd_proc_ls_prof_R_factor       2.86617175           
_pd_proc_ls_prof_wR_factor      3.08785325       
_pd_proc_ls_prof_R_expected     2.26234356  
_refine_ls_goodness_of_fit_all  1.36489139   


_refine_ls_matrix_type            sparse
_refine_ls_weighting_scheme       sigma       
_refine_ls_weighting_details      ?
_refine_ls_hydrogen_treatment     refxyz
_refine_ls_extinction_method      none        
_refine_ls_extinction_coef        ?          
_refine_ls_number_parameters      65  #total number incl all phases
_refine_ls_number_restraints      0
_refine_ls_number_constraints     22
_refine_diff_density_max          ?
_refine_diff_density_min          ?
_refine_ls_shift/su_max           <0.001
        

_pd_proc_info_excluded_regions    
;
excluded short TOF region above

;          
_pd_proc_info_data_reduction      
;
Custom ISIS software
;

_refine_special_details
;

The data in this cif come from a Rietveld refinement against neutron powder 
data. Details of refinement are given in the paper, and the Topas instructuion 
file is under _iucr_refine_instructions_details. 

Checkcif output:

091_ALERT_1_A No Wavelength found in CIF - 0.71073 Ang Assumed     Please Check

The data were collected by the time of flight method

155_ALERT_4_C The Triclinic Unitcell is NOT Reduced ..........     Please Do !
128_ALERT_4_G Alternate Setting for Input Space Group  I1         P1      Note

The setting is chosen to show the relationship to the epsilon phase. 
The matrix relating the prediction and refinement cell settings is
[-1  1  0] 
[ 0 -1  1]
[ 1  0  1]

161_ALERT_4_C Missing or Zero su (esd) on x-coordinate for ...         N1
162_ALERT_4_C Missing or Zero su (esd) on y-coordinate for ...         N1
163_ALERT_4_C Missing or Zero su (esd) on z-coordinate for ...         N1

This atom was used to fix the origin.

340_ALERT_3_C Low Bond Precision on  C-C Bonds ...............     0.0080 Ang.
201_ALERT_2_G Isotropic non-H Atoms in Main Residue(s) .......          5 Why ?
210_ALERT_3_G No Anisotropic ADP's Found in CIF ..............     Please Check

The structure was refined against medium resolution neutron powder data.


741_ALERT_1_C Bond    Calc     1.25(2), Rep     1.25000 ......    Missing su
              O1   -C1      1.555   1.555                    #          1
741_ALERT_1_C Bond    Calc   1.250(11), Rep     1.25000 ......    Missing su
              O2   -C1      1.555   1.555                    #          2
...plus numerous similar alerts

The s.u.s on the diatnces and angles are all exactly 0 as they were constrained
during refinement.


017_ALERT_1_G Check Consistency of Scattering Type D       for        H1
017_ALERT_1_G Check Consistency of Scattering Type D       for        H2
017_ALERT_1_G Check Consistency of Scattering Type D       for        H3
017_ALERT_1_G Check Consistency of Scattering Type D       for        H4
017_ALERT_1_G Check Consistency of Scattering Type D       for        H5

The sample was deuterated.

154_ALERT_1_G The su's on the Cell Angles are Equal ..........    0.00500 Degree
720_ALERT_4_G Number of Unusual/Non-Standard Labels ..........          5 Note
802_ALERT_4_G CIF Input Record(s) with more than 80 Characters          ! Info

No action taken

;


_vrf_SYMMG01_zeta_glycine_100K
;
PROBLEM: Unrecognised _symmetry_space_group_name_H-M
RESPONSE: The setting is chosen to show the relationship to the epsilon phase. 
The matrix relating the prediction and refinement cell settings is
[-1  1  0] 
[ 0 -1  1]
[ 1  0  1]
;
_vrf_SYMMG02_zeta_glycine_100K
;
PROBLEM: Supplied _symmetry_space_group_name_H-M not recognised
RESPONSE: The setting is chosen to show the relationship to the epsilon phase. 
The matrix relating the prediction and refinement cell settings is
[-1  1  0] 
[ 0 -1  1]
[ 1  0  1]
;
_vrf_PLAT091_zeta_glycine_100K
;
PROBLEM: No Wavelength found in CIF - 0.71073 Ang Assumed     Please Check
RESPONSE: The data were collected by the time of flight method
;


_iucr_refine_instructions_details 
;
####Topas .inp file for final refinement cycle:####

'T=100K

	r_exp  2.26234356         
	r_exp_dash  6.58399481  
	r_wp  3.08785837      
	r_wp_dash  8.98645274       
	r_p  2.86626696          
	r_p_dash  8.70026087      
	weighted_Durbin_Watson  0.268373933
	gof  1.36489365        


'do_errors

#define INCLUDE_ZETA
#define INCLUDE_EPSILON
'#define INCLUDE_GAMMA_RIETVELD  'Rwp = 3.10
#define INCLUDE_GAMMA_PAWLEY    'Rwp = 3.09 ...for fewer parameters

 
xdd PRL91270_91274_tof_xye-0.xye xye_format
      
	neutron_data
	x_calculation_step = Yobs_dx_at(Xo);
  weighting =  1/SigmaYobs^2;


'############################################################

 TOF_LAM(0.001)
	 TOF_x_axis_calibration(!t0, 2.90479, !difc, 4837.35127, !difa,-0.36636)
   
   prm !exp1  5.57911 min 1 max 10
  
      TOF_Exponential(!p1, 30.84298,!p2, 47.23187, exp1, difc, +)
   push_peak        
      TOF_Exponential(!p3, 16.25530,!p4,  2.29958, exp1, difc, +)
   bring_2nd_peak_to_top      
      TOF_Exponential(!p5, 9167.96334,!p6,  639.11639_LIMIT_MIN_57.5204755, exp1, difc, -)
      scale_top_peak  !p7  1180.69154 min .001 del = Val .05 + 1; 
   add_pop_1st_2nd_peak    

'############################################################


    bkg @   1.19184042` -0.139525814`  0.13540451` -0.0727958297`  0.0114285286`  0.0578136407`  0.0751317602`  0.0658448697`  0.0449697553`  0.013309265`  0.0313281806`  0.0131293007` '-0.0263619341  0.00825125166 -0.00837490529
   

   scale_pks = D_spacing^4;         

   start_X 3000
   'finish_X 19000
   
    prm !dnh  1.05          ' from Acta B36 115 1980
    prm !dch  1.09
    prm !dcn  1.48
    prm !dcc  1.53
    prm !dco  1.25
    prm !acch  109
    prm !acnh  109
    prm !ancc  112 
    prm !acco1 117
    prm !acco2 117     

#ifdef INCLUDE_ZETA
    str     
      phase_name zeta
 	   	space_group I1       'choose this setting to make relationship with epsilon phase clearer
      a  @  5.099988`
      b  @  6.285048`
      c  @  5.429506`
      al @  85.81511`
      be @  114.45608`
      ga @  104.13649`
		MVW( 150.133, 153.545`, 2.547`)
    TOF_PV(@,  588.79220`, @  ,   0.502833094`, difc)
		scale @  0.0809039733`
    
    
    'geometric parameters:
          prm ztors  35.12777` min -180.0 max 180.0   ' torsion N1C2C1O2
	        prm ztornh3 -169.98392` min -180.0 max 180.0   ' NH3+ torsion
	
     rigid
	        load z_matrix
	        {
	        N1
	        C2   N1  =dcn;
	        C1   C2  =dcc;  N1 =ancc;
	        O1   C1  =dco;  C2 =acco1; N1  =180+ztors;    
	        O2   C1  =dco;  C2 =acco2; N1  =ztors;        
	        H1   C2  =dch;  C1 =acch;  O2  =120+ztors;
	        H2   C2  =dch;  C1 =acch;  O2  =-120+ztors;
	        H3   N1  =dnh;  C2 =acnh;  C1  =ztornh3;     
	        H4   N1  =dnh;  C2 =acnh;  C1  =ztornh3-120; 
	        H5   N1  =dnh;  C2 =acnh;  C1  =ztornh3+120; 
	        }	

	        rotate @  -139.91735` min -180 max 180  qa 1        
	        rotate @  -137.03733` min -180 max 180  qb 1        
	        rotate @   90.00848` min -180 max 180  qc 1         
	        
	        translate    'not refined to fix origin
	          ta   0.71144        
	          tb   0.68132             
	          tc   0.77926   

          prm b1z  0.57881` 'overall isotropic thermal parameter 
          site  N1   x   0.71144` y  0.68132` z  0.77926` occ  N  1.0  beq  =b1z;
          site  C1   x   0.53980` y  0.77702` z  1.11658` occ  C  1.0  beq  =b1z;
          site  C2   x   0.51771` y  0.79952` z  0.82654` occ  C  1.0  beq  =b1z;
          site  O1   x   0.30817` y  0.76597` z  1.14913` occ  O  1.0  beq  =b1z;
          site  O2   x   0.78781` y  0.77139` z  1.29918` occ  O  1.0  beq  =b1z;
          site  H1   x   0.28933` y  0.73160` z  0.68652` occ  D  1.0  beq  =1.2*b1z;
          site  H2   x   0.58432` y  0.97278` z  0.78860` occ  D  1.0  beq  =1.2*b1z;
          site  H3   x   0.71779` y  0.72440` z  0.59095` occ  D  1.0  beq  =1.5*b1z;
          site  H4   x   0.62523` y  0.51163` z  0.77997` occ  D  1.0  beq  =1.5*b1z;
          site  H5   x   0.92554` y  0.72602` z  0.93410` occ  D  1.0  beq  =1.5*b1z;

       
    Out_CIF_STR(zeta.cif)

#endif  'include zeta

   
#ifdef  INCLUDE_EPSILON  
    str     
    phase_name epsilon
 		space_group Pn   
 		a  @   5.023025`
		b  @   5.984642`
		c  @   5.494603`
		al   90.0
		be @    114.65393`
		ga    90.0
		scale @   0.0603698008`
		MVW( 150.133, 150.117`, 1.858`)
    TOF_PV(,  552.99587,  ,   0.765214829, difc)
 
    'geometric parameters:
          prm etors  16.03732` ' torsion N1C2C1O2
	        prm etornh3  180.82427` ' NH3+ torsion

          rigid
	        load z_matrix
	        {
	        N1
	        C2   N1  =dcn;
	        C1   C2  =dcc;  N1 =ancc;
	        O1   C1  =dco;  C2 =acco1; N1  =180+etors;    
	        O2   C1  =dco;  C2 =acco2; N1  =etors;        
	        H1   C2  =dch;  C1 =acch;  O2  =120+etors;
	        H2   C2  =dch;  C1 =acch;  O2  =-120+etors;
	        H3   N1  =dnh;  C2 =acnh;  C1  =etornh3;     
	        H4   N1  =dnh;  C2 =acnh;  C1  =etornh3-120; 
	        H5   N1  =dnh;  C2 =acnh;  C1  =etornh3+120; 
	        }	

	        rotate  @ -164.24494` qa 1
	        rotate  @  212.83090` qb 1
	        rotate  @  129.03909` qc 1
	        

	        translate   'x and z not refined to fix origin
	          ta      0.73400
	          tb   @  0.69268`
	          tc      0.7800

    prm b1e  0.41810` 'overall isotropic thermal parameter
		site O1   x  0.29248` y  0.79475` z   1.14715` occ O  1 beq =b1e;
		site O2   x  0.74724` y  0.66707` z   1.27310` occ O  1 beq =b1e;
		site N1   x  0.73400` y  0.69268` z   0.78000` occ N  1 beq =b1e;
		site C1   x  0.51446` y  0.75130` z   1.10730` occ C  1 beq =b1e;
		site C2   x  0.49991` y  0.80627` z   0.83008` occ C  1 beq =b1e;
		site H1   x  0.28869` y  0.75223` z   0.67817` occ D  1 beq =1.2*b1e;
		site H2   x  0.52460` y  0.98609` z   0.81555` occ D  1 beq =1.2*b1e;
		site H3   x  0.71634` y  0.73756` z   0.58911` occ D  1 beq =1.5*b1e;
		site H4   x  0.70940` y  0.51912` z   0.78968` occ D  1 beq =1.5*b1e;
		site H5   x  0.93847` y  0.74264` z   0.92650` occ D  1 beq =1.5*b1e;

       
    Out_CIF_STR(epsilon.cif)

#endif  'include espilon


#ifdef INCLUDE_GAMMA_RIETVELD
	str 
   	phase_name gamma_glycine
		space_group P31
		Trigonal(@  6.932681, @  5.632331)
		MVW( 225.200, 234.434, 2.118)
		scale @  0.00542616989
    TOF_PV(@,  1433.83137, @ ,   7.62922635e-005_LIMIT_MIN_0, difc)
    PO_Spherical_Harmonics(sg2, 2 load sh_Cij_prm {
			y00   !sg2_c00  1.00000
			y20   sg2_c20  -2.62473
			} )

    'geometric parameters:
          prm !tors  13.23157    ' torsion N1C2C1O2
	        prm !tornh3  180.60355 ' NH3+ torsion

          rigid
	        load z_matrix
	        {
	        N1
	        C2   N1  =dcn;
	        C1   C2  =dcc;  N1 =ancc;
	        O1   C1  =dco;  C2 =acco1; N1  =180+tors;    
	        O2   C1  =dco;  C2 =acco2; N1  =tors;        
	        H1   C2  =dch;  C1 =acch;  O2  =120+tors;
	        H2   C2  =dch;  C1 =acch;  O2  =-120+tors;
	        H3   N1  =dnh;  C2 =acnh;  C1  =tornh3;     
	        H4   N1  =dnh;  C2 =acnh;  C1  =tornh3-120; 
	        H5   N1  =dnh;  C2 =acnh;  C1  =tornh3+120; 
	        }	
	
	        rotate @   41.63351 qx 1
	        rotate @ -31.89513 qy 1
	        rotate @ -153.21747 qz 1

	        translate
	          ta @  0.96993
	          tb @  0.21058
	          tc   0.49270 
        
        prm bg  5.81734
        site O1 num_posns  3 x  0.97472 y  0.55423 z  0.98003 occ O  1 beq =bg;
     		site O2 num_posns  3 x  0.74172 y  0.20105 z  0.88078 occ O  1 beq =bg;
     		site N1 num_posns  3 x  0.96993 y  0.21058 z  0.49270 occ N  1 beq =bg;
     		site C1 num_posns  3 x  0.91723 y  0.38386 z  0.85709 occ C  1 beq =bg;
     		site C2 num_posns  3 x  1.07632 y  0.40065 z  0.65944 occ C  1 beq =bg;
     		site H1 num_posns  3 x  1.12895 y  0.55388 z  0.55994 occ D  1 beq =1.5*bg;
     		site H2 num_posns  3 x  1.22068 y  0.40253 z  0.73870 occ D  1 beq =1.5*bg;
     		site H3 num_posns  3 x  1.08606 y  0.22906 z  0.36210 occ D  1 beq =1.5*bg;
     		site H4 num_posns  3 x  0.83211 y  0.20897 z  0.41328 occ D  1 beq =1.5*bg;
     		site H5 num_posns  3 x  0.91791 y  0.06203 z  0.58718 occ D  1 beq =1.5*bg;
#endif 'INCLUDE_GAMMA_RIETVELD


#ifdef INCLUDE_GAMMA_PAWLEY
hkl_Is
   	phase_name gamma_glycine
		space_group "P31"
		Trigonal(@  6.940308`, @  5.647138`)
		MVW( 225.200, 235.568`, 72.440`)
    TOF_PV(@,  1931.62611`,  ,   0, difc)
		load hkl_m_d_th2 I 
		{
			   1   1   1   6    2.956555     14301.59804  @  2.66606`
			   1   1   0   6    3.470154     16784.84691  @  1.32589`
		}
#endif 'INCLUDE_GAMMA_PAWLEY

      str
      space_group "Fm-3m"
      phase_name lead  'pressure marker. Note T=100K
      MVW( 828.800, 119.114`, 2.779`)
      Cubic( @  4.920252`)
      site Pb1 x  0.00  y 0.00  z 0.00 occ Pb 1 beq @  0.67425`
      scale  @  0.0206167103`
      TOF_PV( @ ,  424.90247` ,@ ,  9.3907089e-008`_LIMIT_MIN_0 , difc)        

      str
      space_group "R-3c"
      phase_name Al2O3  'part of PE cell, not centred in beam.
      Hexagonal( @  4.746449`,  @  12.962343`)  
      TOF_PV(@ ,  921.40990` ,@ ,  0.509195187`, difc)        
      site  Al1  x    0.        y   0.      z @  0.35302` occ  Al   1   beq  @ -0.44834`
      site  O1   x  @  0.30676` y   0.      z    0.25     occ  O    1   beq  @ -0.28428`
      scale @  0.0234226202`

      str
      space_group "P42/nmc"
      phase_name ZrO2  'part of PE cell, not centred in beam.
      Tetragonal(  @  3.609716` , @  4.963445`)
      TOF_PV(@  ,  1568.01754` , ,  0, difc)
      site   Zr1  x   0.75   y   0.25   z     0.75     occ  Zr   1   beq @  19.99934`_LIMIT_MAX_20
      site   O1   x   0.25   y   0.25   z  @  0.61849` occ  O    1   beq @  16.60614`
      scale @  0.177219278`


'end of Topas input file.
;


loop_
_atom_site_label
_atom_site_type_symbol
_atom_site_symmetry_multiplicity
_atom_site_fract_x
_atom_site_fract_y
_atom_site_fract_z
_atom_site_occupancy
_atom_site_B_iso_or_equiv
N1 N   2 0.71144 0.68132 0.77926 1 0.58(3)
C1 C   2 0.540(2) 0.777(2) 1.1166(9) 1 0.58(3)
C2 C   2 0.518(2) 0.7995(16) 0.8265(8) 1 0.58(3)
O1 O   2 0.308(3) 0.766(4) 1.1491(13) 1 0.58(3)
O2 O   2 0.788(2) 0.7714(17) 1.2992(6) 1 0.58(3)
H1 D   2 0.2893(15) 0.732(3) 0.6865(9) 1 0.69(4)
H2 D   2 0.584(4) 0.9728(15) 0.7886(14) 1 0.69(4)
H3 D   2 0.7178(14) 0.7244(11) 0.5909(7) 1 0.87(5)
H4 D   2 0.625(2) 0.5116(2) 0.7800(17) 1 0.87(5)
H5 D   2 0.9255(5) 0.7260(15) 0.9341(9) 1 0.87(5)


_geom_special_details
;
 Distances and angles were all constrained in the refinement so the sus are 0 [this
 won't be the case if the values are relcalculated from the using the coordinate
 data block above - getting the right values depends on having the fill covariance
 matrix available].  
;

loop_
_geom_bond_atom_site_label_1
_geom_bond_atom_site_label_2
_geom_bond_distance
_geom_bond_site_symmetry_1
_geom_bond_site_symmetry_2
_geom_bond_publ_flag
 O1      C1           1.2500                     .       .                   yes
 O2      C1           1.2500                     .       .                   yes
 N1      C2           1.4800                     .       .                   yes
 C1      C2           1.5300                     .       .                   no
 N1      H3           1.0500                     .       .                   yes
 N1      H4           1.0500                     .       .                   yes
 N1      H5           1.0500                     .       .                   yes
 C2      H1           1.0900                     .       .                   yes
 C2      H2           1.0900                     .       .                   yes
 
loop_
_geom_angle_atom_site_label_1
_geom_angle_atom_site_label_2
_geom_angle_atom_site_label_3
_geom_angle
_geom_angle_site_symmetry_1
_geom_angle_site_symmetry_2
_geom_angle_site_symmetry_3
_geom_angle_publ_flag
 O1      C1      O2           126.00             .       .       .           yes
 O1      C1      C2           117.00             .       .       .           yes
 O2      C1      C2           117.00             .       .       .           yes
 C2      N1      H5           109.00             .       .       .           yes
 C2      N1      H3           109.00             .       .       .           yes
 C2      N1      H4           109.00             .       .       .           yes
 H4      N1      H5           110.00             .       .       .           yes
 H3      N1      H4           110.00             .       .       .           yes
 H3      N1      H5           110.00             .       .       .           yes
 N1      C2      C1           112.00             .       .       .           yes
 N1      C2      H1           108.00             .       .       .           yes
 N1      C2      H2           108.00             .       .       .           yes
 C1      C2      H1           109.00             .       .       .           yes
 C1      C2      H2           109.00             .       .       .           yes
 H1      C2      H2           110.00             .       .       .           yes
 
loop_
_geom_torsion_atom_site_label_1
_geom_torsion_atom_site_label_2
_geom_torsion_atom_site_label_3
_geom_torsion_atom_site_label_4
_geom_torsion
_geom_torsion_site_symmetry_1
_geom_torsion_site_symmetry_2
_geom_torsion_site_symmetry_3
_geom_torsion_site_symmetry_4
_geom_torsion_publ_flag
 O1      C1      C2      N1          -144.9(4)   .       .       .       .   no
 O2      C1      C2      N1            35.1(4)   .       .       .       .   no


data_epsilon_glycine_100K
_database_code_depnum_ccdc_archive 'CCDC 1541928'

_chemical_name_systematic epsilon-glycine-d5

_chemical_formula_moiety  'C2 D5 N O2'
_chemical_formula_sum     'C2 D5 N O2'
_chemical_formula_weight                80.097


_cell_length_a 5.0230(4)
_cell_length_b 5.9846(4)
_cell_length_c 5.4946(5)
_cell_angle_alpha 90
_cell_angle_beta 114.654(8)
_cell_angle_gamma 90
_cell_volume 150.12(2)
_cell_formula_units_Z                    2

_cell_measurement_temperature     100
_cell_measurement_pressure        0
_cell_special_details
;
Cell parameters included in refinement
;

_symmetry_cell_setting         monoclinic
_symmetry_space_group_name_H-M Pn
_symmetry_space_group_name_Hall  'P -2yac '
loop_
	_symmetry_equiv_pos_as_xyz
	 'x, y, z '
	 'x+1/2, -y, z+1/2 '


_exptl_crystal_density_diffrn   1.772


#The experimental details below are the same as 
#for the zeta glycine data block

_pd_spec_mounting                 'TiZr Capsule' 
_pd_spec_mount_mode               transmission 
_pd_char_particle_morphology      Block
_pd_char_colour                   Colourless
_chemical_absolute_configuration  rm

_exptl_absorpt_correction_type    empirical
_exptl_absorpt_process_details    
;
Calculated using custom ISIS software.
;

_pd_block_diffractogram_id 100K
_pd_instr_location               'ISIS, Rutherford Appleton Laboratory'
_diffrn_ambient_temperature      100                  
_diffrn_source                   'Pulsed neutron source'        
_diffrn_source_target            ?                                     
_diffrn_radiation_type           Neutron 
_diffrn_measurement_device_type  'PEARL, ISIS' 
_diffrn_radiation_monochromator  ?       
_diffrn_detector                 'ZnS scintillator'
_diffrn_detector_type            'custom'         

_pd_meas_scan_method             'Time-of-flight'        
_pd_meas_special_details
;  
Time of flight method using a pulsed neutron source  

;

# The following three items are used for time-of-flight measurements only.
 
_pd_instr_dist_src/spec          12600                 
_pd_instr_dist_spec/detc         600
_pd_meas_2theta_fixed            90

_pd_proc_ls_profile_function   
;
Voigt function convoluted with a back-to-back double exponential.
;       

_pd_proc_ls_background_function   'Chebychev polynomial'

_pd_proc_ls_pref_orient_corr              
; 
Modelling of preferred orientation was found to be unnecessary.
;

_pd_proc_ls_prof_R_factor       2.86617175           
_pd_proc_ls_prof_wR_factor      3.08785325       
_pd_proc_ls_prof_R_expected     2.26234356  
_refine_ls_goodness_of_fit_all  1.36489139   


_refine_ls_matrix_type            sparse
_refine_ls_weighting_scheme       sigma       
_refine_ls_weighting_details      ?
_refine_ls_hydrogen_treatment     refxyz
_refine_ls_extinction_method      none        
_refine_ls_extinction_coef        ?          
_refine_ls_number_parameters      65
_refine_ls_number_restraints      0
_refine_ls_number_constraints     21
_refine_diff_density_max          ?
_refine_diff_density_min          ?
_refine_ls_shift/su_max           <0.001
        

_pd_proc_info_excluded_regions    
;
excluded short TOF region above

;          
_pd_proc_info_data_reduction      
;
Custom ISIS software
;

_refine_special_details
;
The data in this cif come from a Rietveld refinement against neutron powder 
data. Details of refinement are given in the paper. 

Checkcif output:

091_ALERT_1_A No Wavelength found in CIF - 0.71073 Ang Assumed     Please Check

Time of flight data.

340_ALERT_3_B Low Bond Precision on  C-C Bonds ...............     0.0110 Ang.
201_ALERT_2_G Isotropic non-H Atoms in Main Residue(s) .......          5 Why ?
210_ALERT_3_G No Anisotropic ADP's Found in CIF ..............     Please Check

The structure was refined against medium resolution neutron powder data. 

161_ALERT_4_C Missing or Zero su (esd) on x-coordinate for ...         N1
163_ALERT_4_C Missing or Zero su (esd) on z-coordinate for ...         N1

These coordinates were used to fix the origin. 

741_ALERT_1_C Bond    Calc     1.25(2), Rep     1.25000 ......    Missing su
              O1   -C1      1.555   1.555                    #          1
741_ALERT_1_C Bond    Calc   1.250(14), Rep     1.25000 ......    Missing su
              O2   -C1      1.555   1.555                    #          2
...Plus similar alerts

The s.u.s on the diatnces and angles are all exactly 0 as they were constrained
during refinement.


017_ALERT_1_G Check Consistency of Scattering Type D       for        H1
017_ALERT_1_G Check Consistency of Scattering Type D       for        H2
017_ALERT_1_G Check Consistency of Scattering Type D       for        H3
017_ALERT_1_G Check Consistency of Scattering Type D       for        H4
017_ALERT_1_G Check Consistency of Scattering Type D       for        H5

The sample was deuterated.


720_ALERT_4_G Number of Unusual/Non-Standard Labels ..........          5 Note
802_ALERT_4_G CIF Input Record(s) with more than 80 Characters          ! Info

No action taken


;	 


_vrf_PLAT091_epsilon_glycine_100K
;
PROBLEM: No Wavelength found in CIF - 0.71073 Ang Assumed     Please Check
RESPONSE: The data were collected by the time of flight method
;	 
	 
loop_
_atom_site_label
_atom_site_type_symbol
_atom_site_symmetry_multiplicity
_atom_site_fract_x
_atom_site_fract_y
_atom_site_fract_z
_atom_site_occupancy
_atom_site_B_iso_or_equiv
O1 O   2 0.292(3) 0.795(5) 1.147(3) 1 0.42(4)
O2 O   2 0.747(2) 0.667(2) 1.2731(10) 1 0.42(4)
N1 N   2 0.734 0.6927(12) 0.78 1 0.42(4)
C1 C   2 0.514(2) 0.751(3) 1.1073(15) 1 0.42(4)
C2 C   2 0.500(2) 0.806(2) 0.8301(13) 1 0.42(4)
H1 D   2 0.2887(10) 0.752(4) 0.6782(16) 1 0.50(5)
H2 D   2 0.525(4) 0.986(2) 0.816(2) 1 0.50(5)
H3 D   2 0.7163(17) 0.738(2) 0.5891(10) 1 0.63(6)
H4 D   2 0.709(3) 0.5191(12) 0.790(2) 1 0.63(6)
H5 D   2 0.9385(9) 0.743(2) 0.9265(15) 1 0.63(6)


_geom_special_details
;
 Distances and angles were all constrained in the refinement so the sus are 0 [this
 won't be the case if the values are relcalculated from the using the coordinate
 data block above - getting the right values depends on having the fill covariance
 matrix available].  
;

loop_
_geom_bond_atom_site_label_1
_geom_bond_atom_site_label_2
_geom_bond_distance
_geom_bond_site_symmetry_1
_geom_bond_site_symmetry_2
_geom_bond_publ_flag
 O1      C1           1.2500                     .       .                   yes
 O2      C1           1.2500                     .       .                   yes
 N1      C2           1.4800                     .       .                   yes
 C1      C2           1.5300                     .       .                   no
 N1      H3           1.0500                     .       .                   yes
 N1      H4           1.0500                     .       .                   yes
 N1      H5           1.0500                     .       .                   yes
 C2      H1           1.0900                     .       .                   yes
 C2      H2           1.0900                     .       .                   yes
 
loop_
_geom_angle_atom_site_label_1
_geom_angle_atom_site_label_2
_geom_angle_atom_site_label_3
_geom_angle
_geom_angle_site_symmetry_1
_geom_angle_site_symmetry_2
_geom_angle_site_symmetry_3
_geom_angle_publ_flag
 O1      C1      O2           126.00             .       .       .           yes
 O1      C1      C2           117.00             .       .       .           yes
 O2      C1      C2           117.00             .       .       .           yes
 C2      N1      H5           109.00             .       .       .           yes
 C2      N1      H3           109.00             .       .       .           yes
 C2      N1      H4           109.00             .       .       .           yes
 H4      N1      H5           110.00             .       .       .           yes
 H3      N1      H4           110.00             .       .       .           yes
 H3      N1      H5           110.00             .       .       .           yes
 N1      C2      C1           112.00             .       .       .           yes
 N1      C2      H1           108.00             .       .       .           yes
 N1      C2      H2           108.00             .       .       .           yes
 C1      C2      H1           109.00             .       .       .           yes
 C1      C2      H2           109.00             .       .       .           yes
 H1      C2      H2           110.00             .       .       .           yes
 
loop_
_geom_torsion_atom_site_label_1
_geom_torsion_atom_site_label_2
_geom_torsion_atom_site_label_3
_geom_torsion_atom_site_label_4
_geom_torsion
_geom_torsion_site_symmetry_1
_geom_torsion_site_symmetry_2
_geom_torsion_site_symmetry_3
_geom_torsion_site_symmetry_4
_geom_torsion_publ_flag
 O1      C1      C2      N1          -164.0(5)     .       .       .       .   no
 O2      C1      C2      N1            16.0(5)     .       .       .       .   no

 

data_profile_100K
#data below are in xye format
_pd_block_id 100K

loop_
      _pd_meas_time_of_flight
      _pd_meas_intensity_total
      _pd_meas_intensity_sigma                    
     1500.45000        2.41042924        0.07084286
     1501.35027        2.45299276        0.07095431
     1502.25108        2.44790185        0.07054565
     1503.15243        2.45957875        0.07052035
     1504.05432        2.44629274        0.07002403
     1504.95675        2.50077706        0.07043829
     1505.85973        2.43838184        0.06926922
     1506.76324        2.45887331        0.06920999
     1507.66730        2.42899498        0.06844622
     1508.57190        2.48405372        0.06891990
     1509.47705        2.50369788        0.06888108
     1510.38273        2.44732818        0.06781061
     1511.28896        2.50324646        0.06825336
     1512.19574        2.48230793        0.06775826
     1513.10305        2.42415538        0.06670277
     1514.01091        2.42697016        0.06648645
     1514.91932        2.44318177        0.06637448
     1515.82827        2.47687928        0.06656817
     1516.73777        2.48447752        0.06634189
     1517.64781        2.47210669        0.06589457
     1518.55840        2.51220244        0.06620722
     1519.46954        2.48109822        0.06552536
     1520.38122        2.47682875        0.06525282
     1521.29345        2.54110213        0.06576694
     1522.20622        2.53691362        0.06547964
     1523.11955        2.55447985        0.06545523
     1524.03342        2.53362397        0.06491599
     1524.94784        2.51798611        0.06448538
     1525.86281        2.55598549        0.06476665
     1526.77832        2.55740415        0.06447963
     1527.69439        2.45882675        0.06306207
     1528.61101        2.52122642        0.06360356
     1529.52817        2.60286420        0.06430970
     1530.44589        2.51999096        0.06311518
     1531.36416        2.47568935        0.06242783
     1532.28298        2.51747817        0.06269160
     1533.20235        2.55410736        0.06293539
     1534.12227        2.59481100        0.06332921
     1535.04274        2.58507318        0.06320255
     1535.96377        2.56393748        0.06293261
     1536.88535        2.64365262        0.06387317
     1537.80748        2.61358417        0.06340703
     1538.73016        2.55453380        0.06239891
     1539.65340        2.56530642        0.06234317
     1540.57719        2.58687879        0.06242710
     1541.50154        2.58939804        0.06220134
     1542.42644        2.58967909        0.06204098
     1543.35190        2.62902930        0.06224739
     1544.27791        2.56028107        0.06129000
     1545.20447        2.48788512        0.06020399
     1546.13160        2.52157338        0.06037774
     1547.05927        2.60157298        0.06120473
     1547.98751        2.60718038        0.06109800
     1548.91630        2.60970385        0.06090358
     1549.84565        2.60178168        0.06072097
     1550.77556        2.54856841        0.05993649
     1551.70603        2.57161071        0.05990290
     1552.63705        2.64335873        0.06052496
     1553.56863        2.62305044        0.06016125
     1554.50077        2.63359616        0.06007081
     1555.43347        2.58295713        0.05926625
     1556.36673        2.61163234        0.05946925
     1557.30055        2.61706798        0.05940576
     1558.23493        2.52571791        0.05808431
     1559.16987        2.48603031        0.05749583
     1560.10538        2.55786270        0.05825234
     1561.04144        2.58581141        0.05836802
     1561.97806        2.56164752        0.05792433
     1562.91525        2.55947058        0.05779113
     1563.85300        2.54434363        0.05736573
     1564.79131        2.52030554        0.05694305
     1565.73019        2.49451586        0.05644310
     1566.66962        2.52229447        0.05661117
     1567.60963        2.58696643        0.05718179
     1568.55019        2.65855523        0.05773968
     1569.49132        2.58507604        0.05688541
     1570.43302        2.53825870        0.05623562
     1571.37528        2.49987374        0.05558462
     1572.31810        2.59660966        0.05651628
     1573.26149        2.62475696        0.05670778
     1574.20545        2.59912829        0.05624664
     1575.14997        2.57901782        0.05592744
     1576.09506        2.53938572        0.05537124
     1577.04072        2.51007910        0.05480871
     1577.98694        2.56348225        0.05524417
     1578.93374        2.54424943        0.05487871
     1579.88110        2.52036323        0.05451094
     1580.82903        2.53792940        0.05453681
     1581.77752        2.61312023        0.05514076
     1582.72659        2.57595131        0.05469621
     1583.67623        2.49659374        0.05371236
     1584.62643        2.47810204        0.05337724
     1585.57721        2.49920570        0.05349398
     1586.52855        2.56138680        0.05400948
     1587.48047        2.61317043        0.05440395
     1588.43296        2.63732394        0.05451930
     1589.38602        2.57234503        0.05373299
     1590.33965        2.55186381        0.05340958
     1591.29385        2.56731153        0.05340298
     1592.24863        2.54914698        0.05310256
     1593.20398        2.60275507        0.05353476
     1594.15990        2.58835387        0.05325026
     1595.11640        2.60292081        0.05335032
     1596.07347        2.61441104        0.05333460
     1597.03111        2.50359417        0.05197110
     1597.98933        2.42492617        0.05106615
     1598.94812        2.43727075        0.05108999
     1599.90749        2.52283024        0.05197032
     1600.86744        2.46649368        0.05132895
     1601.82796        2.50298977        0.05176554
     1602.78905        2.48193684        0.05152458
     1603.75073        2.51620353        0.05190249
     1604.71298        2.49002122        0.05160397
     1605.67581        2.50627268        0.05176709
     1606.63921        2.58447363        0.05259521
     1607.60320        2.54999967        0.05220281
     1608.56776        2.46694704        0.05133646
     1609.53290        2.47079683        0.05137458
     1610.49862        2.50860971        0.05176298
     1611.46492        2.52782280        0.05193381
     1612.43180        2.52387953        0.05187218
     1613.39926        2.54071479        0.05206448
     1614.36729        2.54329956        0.05211808
     1615.33592        2.53556090        0.05199820
     1616.30512        2.51139429        0.05174159
     1617.27490        2.53712242        0.05200527
     1618.24526        2.53854926        0.05199878
     1619.21621        2.56483072        0.05227161
     1620.18774        2.53695078        0.05197478
     1621.15985        2.52273793        0.05182397
     1622.13255        2.49573654        0.05155079
     1623.10583        2.52559932        0.05188477
     1624.07969        2.56960190        0.05232659
     1625.05414        2.50352743        0.05160909
     1626.02917        2.51678469        0.05171687
     1627.00479        2.50205966        0.05153318
     1627.98099        2.55321308        0.05207632
     1628.95778        2.56493406        0.05223481
     1629.93516        2.53193211        0.05188716
     1630.91312        2.55770544        0.05214973
     1631.89167        2.59356821        0.05251807
     1632.87080        2.56514196        0.05222382
     1633.85052        2.56778041        0.05225978
     1634.83083        2.54478516        0.05204186
     1635.81173        2.54050175        0.05193911
     1636.79322        2.53267475        0.05184374
     1637.77530        2.52735815        0.05176433
     1638.75796        2.47674326        0.05122557
     1639.74122        2.50274910        0.05152299
     1640.72506        2.49014490        0.05140768
     1641.70949        2.51840220        0.05172876
     1642.69452        2.53426893        0.05191754
     1643.68014        2.50541929        0.05156641
     1644.66635        2.48553837        0.05137044
     1645.65315        2.50373895        0.05158492
     1646.64054        2.49540297        0.05146592
     1647.62852        2.48651409        0.05139723
     1648.61710        2.45920243        0.05108979
     1649.60627        2.47781318        0.05131022
     1650.59603        2.49271027        0.05143445
     1651.58639        2.47392797        0.05120069
     1652.57734        2.48303508        0.05123216
     1653.56889        2.48452464        0.05125976
     1654.56103        2.46261319        0.05109097
     1655.55377        2.45791821        0.05105888
     1656.54710        2.43036150        0.05074584
     1657.54103        2.49051970        0.05129907
     1658.53555        2.42314274        0.05064522
     1659.53067        2.46399548        0.05110516
     1660.52639        2.51949088        0.05168449
     1661.52271        2.46530488        0.05108814
     1662.51962        2.42053638        0.05060248
     1663.51713        2.42167628        0.05059016
     1664.51524        2.42162366        0.05058028
     1665.51395        2.40104566        0.05034411
     1666.51326        2.43478244        0.05072084
     1667.51317        2.41153690        0.05047295
     1668.51368        2.44472318        0.05084224
     1669.51478        2.52125529        0.05163242
     1670.51649        2.53998488        0.05183726
     1671.51880        2.47358957        0.05110950
     1672.52171        2.44949981        0.05085073
     1673.52523        2.47453992        0.05109277
     1674.52934        2.42108804        0.05052810
     1675.53406        2.45061126        0.05084113
     1676.53938        2.45581670        0.05089420
     1677.54530        2.44343358        0.05074497
     1678.55183        2.43842577        0.05069903
     1679.55896        2.44776160        0.05080386
     1680.56670        2.42146703        0.05053591
     1681.57504        2.43882529        0.05069951
     1682.58398        2.50903465        0.05139627
     1683.59353        2.49327270        0.05118619
     1684.60369        2.46376051        0.05088924
     1685.61445        2.43934521        0.05064760
     1686.62582        2.48685553        0.05115784
     1687.63780        2.51079748        0.05142436
     1688.65038        2.47877747        0.05109776
     1689.66357        2.44315964        0.05070842
     1690.67737        2.42454082        0.05052258
     1691.69177        2.38069563        0.05006253
     1692.70679        2.39634954        0.05021447
     1693.72241        2.48311814        0.05112596
     1694.73865        2.48863727        0.05116249
     1695.75549        2.42409403        0.05047513
     1696.77294        2.43795452        0.05058936
     1697.79101        2.47835183        0.05098271
     1698.80968        2.44202621        0.05062057
     1699.82897        2.43750061        0.05054267
     1700.84886        2.44642442        0.05061743
     1701.86937        2.42173779        0.05035230
     1702.89049        2.43484026        0.05049992
     1703.91223        2.43524641        0.05049584
     1704.93458        2.39909822        0.05013018
     1705.95754        2.40623591        0.05023990
     1706.98111        2.39912094        0.05014854
     1708.00530        2.37271340        0.04981963
     1709.03010        2.40469438        0.05015959
     1710.05552        2.39660071        0.05009555
     1711.08155        2.39231789        0.05009293
     1712.10820        2.41406134        0.05033588
     1713.13547        2.40000016        0.05015927
     1714.16335        2.38515115        0.05000126
     1715.19185        2.40472289        0.05016858
     1716.22096        2.42104770        0.05031814
     1717.25070        2.40330260        0.05014679
     1718.28105        2.39714826        0.05007883
     1719.31201        2.38024153        0.04986687
     1720.34360        2.37687384        0.04984155
     1721.37581        2.44416437        0.05052824
     1722.40863        2.42416147        0.05033087
     1723.44208        2.38383663        0.04994291
     1724.47614        2.45643453        0.05063863
     1725.51083        2.43341838        0.05037416
     1726.54614        2.41681459        0.05023005
     1727.58206        2.33680722        0.04936765
     1728.61861        2.38098475        0.04983758
     1729.65578        2.40581562        0.05006507
     1730.69358        2.46452372        0.05067663
     1731.73199        2.37335448        0.04971456
     1732.77103        2.34423536        0.04942982
     1733.81070        2.37650880        0.04976678
     1734.85098        2.43282876        0.05037606
     1735.89189        2.42933030        0.05031873
     1736.93343        2.41035505        0.05008411
     1737.97559        2.41812538        0.05015879
     1739.01837        2.39808409        0.04992351
     1740.06178        2.38679646        0.04978842
     1741.10582        2.37879898        0.04974818
     1742.15049        2.40210346        0.04998775
     1743.19578        2.43923294        0.05035975
     1744.24169        2.41118695        0.05006836
     1745.28824        2.34820972        0.04940465
     1746.33541        2.36414031        0.04955835
     1747.38321        2.39415179        0.04981903
     1748.43164        2.34439538        0.04926664
     1749.48070        2.34534317        0.04927993
     1750.53039        2.38515625        0.04974598
     1751.58071        2.38967202        0.04978329
     1752.63166        2.40436237        0.04991449
     1753.68323        2.40367653        0.04988949
     1754.73544        2.38160180        0.04965807
     1755.78829        2.34101968        0.04927229
     1756.84176        2.30779039        0.04892056
     1757.89586        2.33963819        0.04924019
     1758.95060        2.37962616        0.04966163
     1760.00597        2.34279752        0.04925165
     1761.06198        2.30662588        0.04889241
     1762.11861        2.39911120        0.04987510
     1763.17588        2.40507859        0.04989422
     1764.23379        2.35795057        0.04938098
     1765.29233        2.35649785        0.04935671
     1766.35151        2.39360872        0.04973519
     1767.41132        2.38001569        0.04958584
     1768.47176        2.34991813        0.04929372
     1769.53285        2.36677218        0.04946336
     1770.59457        2.31576360        0.04891262
     1771.65692        2.24817644        0.04821004
     1772.71992        2.27500820        0.04851414
     1773.78355        2.31007489        0.04884985
     1774.84782        2.33830735        0.04911717
     1775.91273        2.30322576        0.04872644
     1776.97827        2.35906542        0.04935079
     1778.04446        2.33979877        0.04912580
     1779.11129        2.34625712        0.04919508
     1780.17876        2.34522503        0.04912778
     1781.24686        2.34970706        0.04915348
     1782.31561        2.42069935        0.04991819
     1783.38500        2.32466916        0.04895906
     1784.45503        2.28287306        0.04853124
     1785.52570        2.25003954        0.04811640
     1786.59702        2.24235272        0.04803589
     1787.66898        2.29216983        0.04855854
     1788.74158        2.27964744        0.04841552
     1789.81482        2.24695263        0.04809441
     1790.88871        2.26841110        0.04833435
     1791.96325        2.35641187        0.04922827
     1793.03842        2.33665566        0.04899851
     1794.11425        2.28644319        0.04846313
     1795.19072        2.32656519        0.04887571
     1796.26783        2.35900768        0.04918638
     1797.34559        2.35536793        0.04917153
     1798.42400        2.39210004        0.04954493
     1799.50305        2.35011365        0.04908712
     1800.58275        2.26224270        0.04815311
     1801.66310        2.24473180        0.04795771
     1802.74410        2.26000617        0.04811935
     1803.82575        2.30112298        0.04857869
     1804.90804        2.25641566        0.04809203
     1805.99099        2.27339970        0.04828522
     1807.07458        2.33134337        0.04887273
     1808.15883        2.28362360        0.04832598
     1809.24372        2.30046835        0.04855137
     1810.32927        2.29753928        0.04853220
     1811.41547        2.28649712        0.04837712
     1812.50232        2.22798576        0.04774339
     1813.58982        2.26610357        0.04811186
     1814.67797        2.28647994        0.04829069
     1815.76678        2.26619738        0.04811719
     1816.85624        2.25667961        0.04803872
     1817.94635        2.28309641        0.04832635
     1819.03712        2.35803447        0.04907492
     1820.12854        2.36337774        0.04910624
     1821.22062        2.34073939        0.04883481
     1822.31335        2.30647733        0.04847144
     1823.40674        2.29267564        0.04836879
     1824.50078        2.30539350        0.04847005
     1825.59548        2.33229898        0.04873180
     1826.69084        2.35601739        0.04896069
     1827.78686        2.29402265        0.04829059
     1828.88353        2.28015831        0.04817316
     1829.98086        2.33828521        0.04873769
     1831.07885        2.34182871        0.04879176
     1832.17749        2.32927844        0.04864139
     1833.27680        2.32379921        0.04861467
     1834.37677        2.30864530        0.04843845
     1835.47739        2.35798863        0.04895597
     1836.57868        2.36965780        0.04906612
     1837.68063        2.37539342        0.04910262
     1838.78323        2.35371343        0.04887045
     1839.88650        2.30867806        0.04843223
     1840.99044        2.35636412        0.04893865
     1842.09503        2.37428083        0.04912318
     1843.20029        2.39533992        0.04931709
     1844.30621        2.34057818        0.04873726
     1845.41279        2.35888170        0.04889543
     1846.52004        2.37847804        0.04907886
     1847.62795        2.37506241        0.04904757
     1848.73653        2.37709570        0.04904589
     1849.84577        2.38831771        0.04914683
     1850.95568        2.35629535        0.04883078
     1852.06625        2.33475345        0.04860755
     1853.17749        2.33823374        0.04860581
     1854.28940        2.39831803        0.04920270
     1855.40197        2.37667142        0.04899150
     1856.51521        2.37802941        0.04902507
     1857.62912        2.34503202        0.04864358
     1858.74370        2.36830287        0.04887149
     1859.85895        2.37924248        0.04899859
     1860.97486        2.36338250        0.04886764
     1862.09145        2.40774859        0.04929296
     1863.20870        2.36858882        0.04888108
     1864.32663        2.37603483        0.04892889
     1865.44522        2.39059811        0.04906964
     1866.56449        2.33160586        0.04846455
     1867.68443        2.30672400        0.04820096
     1868.80504        2.29386607        0.04801358
     1869.92632        2.29983075        0.04805328
     1871.04828        2.29092040        0.04800735
     1872.17091        2.29590169        0.04806082
     1873.29421        2.31998599        0.04831354
     1874.41818        2.33984153        0.04849008
     1875.54284        2.32124176        0.04827705
     1876.66816        2.32623145        0.04834056
     1877.79416        2.29411337        0.04796829
     1878.92084        2.31946569        0.04825091
     1880.04819        2.31245137        0.04815219
     1881.17622        2.26687262        0.04769901
     1882.30493        2.24915210        0.04750702
     1883.43431        2.28200347        0.04782100
     1884.56437        2.30391355        0.04807033
     1885.69511        2.34565367        0.04848311
     1886.82653        2.29452918        0.04794098
     1887.95862        2.23400036        0.04731473
     1889.09140        2.27823940        0.04775214
     1890.22485        2.27118132        0.04765200
     1891.35899        2.28627086        0.04779789
     1892.49380        2.23670166        0.04731148
     1893.62930        2.24469481        0.04740556
     1894.76548        2.27743369        0.04774369
     1895.90233        2.31963399        0.04817128
     1897.03988        2.30862115        0.04805873
     1898.17810        2.33563211        0.04831993
     1899.31701        2.29354909        0.04784009
     1900.45660        2.25009478        0.04737922
     1901.59687        2.23972694        0.04730386
     1902.73783        2.21056524        0.04697165
     1903.87947        2.17395420        0.04652989
     1905.02180        2.24461549        0.04732473
     1906.16481        2.24768032        0.04731915
     1907.30851        2.29346976        0.04776722
     1908.45290        2.32299600        0.04808942
     1909.59797        2.24146777        0.04720191
     1910.74373        2.20936588        0.04687724
     1911.89017        2.25475166        0.04734251
     1913.03731        2.26598665        0.04748832
     1914.18513        2.25202655        0.04733261
     1915.33364        2.22184007        0.04695616
     1916.48284        2.20480125        0.04678082
     1917.63273        2.23012437        0.04708825
     1918.78331        2.20192612        0.04678515
     1919.93458        2.21047669        0.04686776
     1921.08654        2.23746161        0.04714899
     1922.23919        2.21899519        0.04694829
     1923.39254        2.15781447        0.04626869
     1924.54657        2.17915071        0.04649492
     1925.70130        2.16786520        0.04633660
     1926.85672        2.20673129        0.04678061
     1928.01283        2.22721645        0.04699192
     1929.16964        2.24014633        0.04710670
     1930.32714        2.22770854        0.04694679
     1931.48534        2.28031172        0.04751206
     1932.64423        2.26776316        0.04734826
     1933.80382        2.28272099        0.04750203
     1934.96410        2.26734921        0.04734687
     1936.12508        2.31228697        0.04782626
     1937.28675        2.28463143        0.04753401
     1938.44913        2.24067839        0.04704113
     1939.61220        2.25329660        0.04718093
     1940.77596        2.23434028        0.04698948
     1941.94043        2.23917043        0.04703031
     1943.10559        2.24547316        0.04709095
     1944.27146        2.26821972        0.04727953
     1945.43802        2.27807748        0.04740314
     1946.60528        2.25948341        0.04719166
     1947.77324        2.28153977        0.04738025
     1948.94191        2.32456878        0.04785468
     1950.11127        2.27831096        0.04738914
     1951.28134        2.26634495        0.04726127
     1952.45211        2.27835047        0.04735552
     1953.62358        2.30228544        0.04760681
     1954.79576        2.30955276        0.04767039
     1955.96863        2.24572279        0.04700911
     1957.14221        2.25381127        0.04704809
     1958.31650        2.23664782        0.04687551
     1959.49149        2.24831909        0.04696382
     1960.66718        2.20261473        0.04652393
     1961.84358        2.21570841        0.04663369
     1963.02069        2.25526092        0.04701220
     1964.19850        2.23536022        0.04682470
     1965.37702        2.24786932        0.04696242
     1966.55625        2.27492783        0.04726283
     1967.73618        2.30983420        0.04762580
     1968.91682        2.26203635        0.04711118
     1970.09817        2.16401511        0.04604156
     1971.28023        2.13235545        0.04567822
     1972.46300        2.21010014        0.04650620
     1973.64648        2.26813892        0.04713914
     1974.83067        2.25120742        0.04695241
     1976.01556        2.24195768        0.04683120
     1977.20117        2.26751249        0.04710507
     1978.38749        2.24618861        0.04688530
     1979.57453        2.26860371        0.04705557
     1980.76227        2.26587020        0.04702636
     1981.95073        2.22799260        0.04663959
     1983.13990        2.22377595        0.04658223
     1984.32978        2.17466301        0.04607248
     1985.52038        2.19620188        0.04631191
     1986.71169        2.23047020        0.04668075
     1987.90372        2.21999518        0.04654384
     1989.09646        2.25037065        0.04682295
     1990.28992        2.26678570        0.04698361
     1991.48409        2.28505498        0.04714291
     1992.67899        2.22295754        0.04649625
     1993.87459        2.22766119        0.04650948
     1995.07092        2.21670867        0.04638981
     1996.26796        2.26136169        0.04687633
     1997.46572        2.22055685        0.04646838
     1998.66420        2.20591449        0.04631170
     1999.86340        2.23960933        0.04667633
     2001.06332        2.22303364        0.04648697
     2002.26395        2.22668941        0.04650168
     2003.46531        2.21998889        0.04639710
     2004.66739        2.20630345        0.04626216
     2005.87019        2.20148910        0.04621140
     2007.07371        2.16773711        0.04583797
     2008.27796        2.18887901        0.04605537
     2009.48293        2.21312763        0.04628290
     2010.68862        2.23707369        0.04655508
     2011.89503        2.24800458        0.04664249
     2013.10217        2.20093534        0.04614300
     2014.31003        2.19558167        0.04610670
     2015.51861        2.23756880        0.04654787
     2016.72792        2.24193677        0.04657975
     2017.93796        2.20035699        0.04613386
     2019.14872        2.14981616        0.04559171
     2020.36021        2.16285919        0.04570838
     2021.57243        2.20482552        0.04613404
     2022.78537        2.20995098        0.04617091
     2023.99904        2.16656163        0.04569007
     2025.21344        2.17066230        0.04574268
     2026.42857        2.19375463        0.04599827
     2027.64443        2.22096498        0.04630334
     2028.86102        2.21912820        0.04630600
     2030.07833        2.20680750        0.04616299
     2031.29638        2.20171477        0.04614696
     2032.51516        2.21435036        0.04622516
     2033.73467        2.20994000        0.04611974
     2034.95491        2.20782147        0.04612270
     2036.17588        2.16458182        0.04565125
     2037.39758        2.18954096        0.04591175
     2038.62002        2.20565968        0.04606316
     2039.84320        2.19139335        0.04592747
     2041.06710        2.17097867        0.04571397
     2042.29174        2.15872126        0.04552955
     2043.51712        2.15244371        0.04544974
     2044.74323        2.16665158        0.04561387
     2045.97007        2.16290642        0.04556322
     2047.19766        2.14239892        0.04533162
     2048.42597        2.15408686        0.04544520
     2049.65503        2.18565014        0.04576737
     2050.88482        2.19646401        0.04586251
     2052.11535        2.20553279        0.04595511
     2053.34662        2.22449224        0.04616044
     2054.57863        2.22578911        0.04619052
     2055.81138        2.20033576        0.04588804
     2057.04486        2.19828974        0.04588299
     2058.27909        2.19462069        0.04588696
     2059.51406        2.18335006        0.04574226
     2060.74977        2.21521802        0.04605962
     2061.98622        2.19761432        0.04586426
     2063.22341        2.19630704        0.04583394
     2064.46134        2.19070381        0.04576112
     2065.70002        2.14336141        0.04524461
     2066.93944        2.14483121        0.04529732
     2068.17960        2.18109399        0.04565373
     2069.42051        2.19628713        0.04581862
     2070.66216        2.22639399        0.04613887
     2071.90456        2.21499845        0.04598029
     2073.14770        2.16232977        0.04540287
     2074.39159        2.13966160        0.04518330
     2075.63623        2.16218380        0.04542444
     2076.88161        2.18221364        0.04564782
     2078.12774        2.17309451        0.04553048
     2079.37461        2.16951609        0.04547168
     2080.62224        2.18825636        0.04563004
     2081.87061        2.22313667        0.04599457
     2083.11973        2.16954409        0.04544429
     2084.36961        2.14713775        0.04520980
     2085.62023        2.16501284        0.04538792
     2086.87160        2.19437140        0.04568078
     2088.12372        2.21848737        0.04593224
     2089.37660        2.20127386        0.04574718
     2090.63022        2.21726524        0.04591008
     2091.88460        2.21262252        0.04586424
     2093.13973        2.17538208        0.04544808
     2094.39562        2.19443887        0.04566815
     2095.65225        2.19346559        0.04563712
     2096.90965        2.17271869        0.04538143
     2098.16779        2.19097943        0.04556539
     2099.42669        2.23840289        0.04606370
     2100.68635        2.19171795        0.04561367
     2101.94676        2.15006415        0.04519713
     2103.20793        2.20546814        0.04575241
     2104.46985        2.21758193        0.04587622
     2105.73253        2.19806786        0.04565336
     2106.99597        2.15169393        0.04513893
     2108.26017        2.22239361        0.04591978
     2109.52513        2.21798631        0.04586729
     2110.79084        2.16426442        0.04525431
     2112.05732        2.12698482        0.04484533
     2113.32455        2.17177899        0.04534830
     2114.59255        2.17311439        0.04536187
     2115.86130        2.17924912        0.04537030
     2117.13082        2.23395210        0.04590835
     2118.40110        2.18450884        0.04539818
     2119.67214        2.11112332        0.04467628
     2120.94394        2.12955809        0.04486527
     2122.21651        2.15816436        0.04516419
     2123.48984        2.17112575        0.04530517
     2124.76393        2.18662074        0.04545977
     2126.03879        2.19331932        0.04549177
     2127.31441        2.19234472        0.04544306
     2128.59080        2.15818350        0.04507622
     2129.86796        2.13849679        0.04489960
     2131.14588        2.19142867        0.04544561
     2132.42456        2.16646137        0.04518738
     2133.70402        2.14804349        0.04499190
     2134.98424        2.12779689        0.04476106
     2136.26523        2.10140884        0.04446834
     2137.54699        2.13402310        0.04483502
     2138.82952        2.16364608        0.04513328
     2140.11282        2.15026210        0.04497632
     2141.39688        2.12732429        0.04473414
     2142.68172        2.14322708        0.04492253
     2143.96733        2.12629433        0.04472156
     2145.25371        2.14338201        0.04487915
     2146.54086        2.18711693        0.04531191
     2147.82879        2.24337148        0.04592612
     2149.11749        2.24494728        0.04593697
     2150.40696        2.20325138        0.04549380
     2151.69720        2.21378999        0.04558461
     2152.98822        2.20660917        0.04551853
     2154.28001        2.21184299        0.04559663
     2155.57258        2.24680391        0.04596590
     2156.86592        2.23789111        0.04586234
     2158.16004        2.24835936        0.04593483
     2159.45494        2.26965186        0.04613375
     2160.75061        2.22684902        0.04569471
     2162.04706        2.20907796        0.04551186
     2163.34429        2.18852690        0.04528311
     2164.64230        2.24294437        0.04584229
     2165.94108        2.23107428        0.04570848
     2167.24065        2.19249410        0.04530452
     2168.54099        2.18079360        0.04514621
     2169.84212        2.23842362        0.04577670
     2171.14402        2.21214825        0.04551200
     2172.44671        2.17242637        0.04510054
     2173.75018        2.15231080        0.04488426
     2175.05443        2.14646013        0.04481637
     2176.35946        2.15425260        0.04489093
     2177.66527        2.14396288        0.04480791
     2178.97187        2.12826489        0.04462950
     2180.27926        2.12878980        0.04461361
     2181.58742        2.16439099        0.04495428
     2182.89638        2.13390561        0.04465897
     2184.20611        2.17899992        0.04510377
     2185.51664        2.14169489        0.04471840
     2186.82795        2.09787359        0.04424706
     2188.14004        2.11071262        0.04437596
     2189.45293        2.13521224        0.04465829
     2190.76660        2.07345019        0.04400523
     2192.08106        2.05795907        0.04382393
     2193.39631        2.09638759        0.04422121
     2194.71235        2.07512852        0.04398642
     2196.02917        2.09935961        0.04427809
     2197.34679        2.07628355        0.04404275
     2198.66520        2.07028429        0.04397181
     2199.98440        2.06888336        0.04392158
     2201.30439        2.05762461        0.04382086
     2202.62517        2.09330799        0.04418281
     2203.94675        2.07270297        0.04394330
     2205.26912        2.07449861        0.04393085
     2206.59228        2.10744358        0.04429382
     2207.91623        2.11278234        0.04431752
     2209.24098        2.11549119        0.04435887
     2210.56653        2.11749279        0.04439161
     2211.89287        2.08393805        0.04403154
     2213.22000        2.08608647        0.04403672
     2214.54793        2.10163531        0.04418872
     2215.87666        2.10882755        0.04426478
     2217.20619        2.12889185        0.04447717
     2218.53651        2.12065490        0.04438636
     2219.86763        2.10548658        0.04421285
     2221.19956        2.14655793        0.04463053
     2222.53228        2.14979578        0.04465028
     2223.86579        2.13432324        0.04453737
     2225.20011        2.13999028        0.04460921
     2226.53523        2.15978834        0.04478336
     2227.87116        2.16688190        0.04484779
     2229.20788        2.13538334        0.04453236
     2230.54540        2.14073820        0.04462607
     2231.88373        2.15990667        0.04482920
     2233.22286        2.17591531        0.04498124
     2234.56279        2.19023218        0.04510205
     2235.90353        2.13393959        0.04452783
     2237.24507        2.11503693        0.04431176
     2238.58742        2.17145886        0.04488111
     2239.93057        2.17484702        0.04491000
     2241.27453        2.19468010        0.04509131
     2242.61930        2.23555570        0.04548605
     2243.96487        2.18316892        0.04497555
     2245.31125        2.18446664        0.04501133
     2246.65843        2.22660585        0.04544174
     2248.00643        2.23659997        0.04554309
     2249.35523        2.17952843        0.04499647
     2250.70485        2.17644061        0.04493709
     2252.05527        2.17527775        0.04490224
     2253.40650        2.17281413        0.04487375
     2254.75855        2.19910766        0.04516695
     2256.11140        2.17740783        0.04493039
     2257.46507        2.19884880        0.04515514
     2258.81955        2.20491290        0.04519698
     2260.17484        2.22649080        0.04542674
     2261.53094        2.23683581        0.04556866
     2262.88786        2.21071144        0.04528958
     2264.24559        2.21913971        0.04535582
     2265.60414        2.18433966        0.04496752
     2266.96350        2.20222085        0.04514001
     2268.32368        2.21217242        0.04524779
     2269.68468        2.19127985        0.04504779
     2271.04649        2.20257836        0.04516535
     2272.40912        2.15324878        0.04464801
     2273.77256        2.17207272        0.04482189
     2275.13682        2.16803176        0.04482492
     2276.50191        2.18594549        0.04504058
     2277.86781        2.20760793        0.04524854
     2279.23453        2.18911626        0.04500964
     2280.60207        2.14870834        0.04457898
     2281.97043        2.12210124        0.04432850
     2283.33961        2.10773531        0.04417259
     2284.70962        2.09293521        0.04397808
     2286.08044        2.06811845        0.04371414
     2287.45209        2.07502078        0.04383104
     2288.82456        2.13908553        0.04450245
     2290.19786        2.16384001        0.04474174
     2291.57197        2.17170090        0.04481367
     2292.94692        2.17059401        0.04482515
     2294.32269        2.15592643        0.04463717
     2295.69928        2.19966056        0.04509809
     2297.07670        2.22775845        0.04540041
     2298.45495        2.16713571        0.04478778
     2299.83402        2.11315641        0.04426112
     2301.21392        2.17373429        0.04487554
     2302.59465        2.20993929        0.04523275
     2303.97620        2.17104350        0.04482245
     2305.35859        2.13922978        0.04445785
     2306.74180        2.06369695        0.04366796
     2308.12585        2.07892818        0.04384529
     2309.51073        2.08560707        0.04392275
     2310.89643        2.09294978        0.04403680
     2312.28297        2.09410518        0.04404000
     2313.67034        2.12385950        0.04431890
     2315.05854        2.13048945        0.04437833
     2316.44758        2.09679388        0.04403803
     2317.83745        2.09031845        0.04400000
     2319.22815        2.07872089        0.04383595
     2320.61968        2.09889134        0.04405346
     2322.01206        2.11395785        0.04419495
     2323.40526        2.07309267        0.04374816
     2324.79931        2.10269872        0.04410014
     2326.19419        2.12175148        0.04426040
     2327.58990        2.07130091        0.04372498
     2328.98646        2.07535281        0.04378284
     2330.38385        2.08105993        0.04384237
     2331.78208        2.09099302        0.04397239
     2333.18115        2.10359811        0.04415030
     2334.58106        2.10082815        0.04410990
     2335.98181        2.09518528        0.04402704
     2337.38339        2.09343764        0.04399383
     2338.78582        2.11499497        0.04421094
     2340.18910        2.12738405        0.04435838
     2341.59321        2.07461388        0.04380108
     2342.99817        2.04577080        0.04348389
     2344.40396        2.06459833        0.04369031
     2345.81061        2.08783204        0.04394523
     2347.21809        2.10143297        0.04410368
     2348.62642        2.05728290        0.04360470
     2350.03560        2.02175843        0.04323821
     2351.44562        2.03936808        0.04343434
     2352.85649        2.06248159        0.04369642
     2354.26820        2.08818673        0.04394405
     2355.68076        2.05696319        0.04361993
     2357.09417        2.00633248        0.04308967
     2358.50843        2.03084899        0.04335651
     2359.92353        1.99952375        0.04302676
     2361.33949        1.97376667        0.04275053
     2362.75629        2.00051642        0.04300638
     2364.17395        1.99395358        0.04293747
     2365.59245        2.01016248        0.04312736
     2367.01180        2.05609122        0.04363661
     2368.43201        2.04999756        0.04355998
     2369.85307        2.03031203        0.04332679
     2371.27498        2.04100253        0.04340958
     2372.69775        2.06179154        0.04364378
     2374.12137        2.06969095        0.04375924
     2375.54584        2.06839294        0.04376099
     2376.97117        2.07520314        0.04381830
     2378.39735        2.09693571        0.04406230
     2379.82439        2.06180004        0.04369828
     2381.25228        2.08257156        0.04389425
     2382.68103        2.09760933        0.04404763
     2384.11064        2.08181092        0.04388173
     2385.54111        2.08850721        0.04397472
     2386.97243        2.05801410        0.04364799
     2388.40462        2.08349363        0.04390200
     2389.83766        2.08547628        0.04393514
     2391.27156        2.10139577        0.04410380
     2392.70633        2.11734947        0.04428843
     2394.14195        2.13520134        0.04449153
     2395.57843        2.11293752        0.04427053
     2397.01578        2.13749246        0.04451785
     2398.45399        2.12451906        0.04437799
     2399.89306        2.09888032        0.04409736
     2401.33300        2.09003530        0.04398759
     2402.77380        2.08476805        0.04393322
     2404.21546        2.10556748        0.04415146
     2405.65799        2.12224153        0.04434101
     2407.10139        2.12766135        0.04441481
     2408.54565        2.08263936        0.04392273
     2409.99078        2.08316231        0.04393144
     2411.43677        2.07629232        0.04386766
     2412.88363        2.11594675        0.04432239
     2414.33136        2.09885479        0.04415021
     2415.77996        2.10116747        0.04417150
     2417.22943        2.12063709        0.04435577
     2418.67977        2.10527130        0.04417392
     2420.13097        2.12085440        0.04435535
     2421.58305        2.09642487        0.04413805
     2423.03600        2.10454267        0.04421864
     2424.48982        2.06820778        0.04383427
     2425.94452        2.03107585        0.04345324
     2427.40009        2.03333657        0.04347176
     2428.85653        2.01795932        0.04329377
     2430.31384        2.03572778        0.04344977
     2431.77203        2.04262423        0.04353164
     2433.23109        2.03037642        0.04340227
     2434.69103        2.01134869        0.04323389
     2436.15184        2.00701566        0.04321441
     2437.61354        2.01500200        0.04331214
     2439.07610        2.03974899        0.04355244
     2440.53955        2.04310930        0.04358252
     2442.00387        2.02748736        0.04342758
     2443.46908        2.04931214        0.04364265
     2444.93516        2.06129264        0.04375157
     2446.40212        2.05131778        0.04369951
     2447.86996        2.07464808        0.04395156
     2449.33868        2.02601391        0.04340705
     2450.80828        1.97300809        0.04285796
     2452.27877        2.01186277        0.04331009
     2453.75014        2.03795815        0.04361303
     2455.22239        2.07866921        0.04401657
     2456.69552        2.04817010        0.04370065
     2458.16954        2.06694328        0.04390030
     2459.64444        2.05963157        0.04382874
     2461.12023        2.08626524        0.04408464
     2462.59690        2.08304344        0.04406559
     2464.07446        2.09869154        0.04422814
     2465.55290        2.07296435        0.04398971
     2467.03223        2.13276293        0.04463769
     2468.51245        2.11511128        0.04443923
     2469.99356        2.06040929        0.04385753
     2471.47556        2.01479601        0.04336192
     2472.95844        2.03297576        0.04355157
     2474.44222        2.04395901        0.04367064
     2475.92688        2.04823626        0.04372079
     2477.41244        2.06044780        0.04382743
     2478.89888        2.09596539        0.04422625
     2480.38622        2.09699179        0.04427668
     2481.87446        2.05233007        0.04383142
     2483.36358        2.01967408        0.04348253
     2484.85360        2.03425335        0.04361640
     2486.34451        2.08132041        0.04413165
     2487.83632        2.12412542        0.04459373
     2489.32902        2.08931977        0.04423260
     2490.82262        2.05731766        0.04388577
     2492.31711        2.04950983        0.04380648
     2493.81250        2.08051659        0.04413612
     2495.30879        2.14096470        0.04476654
     2496.80597        2.10296715        0.04436989
     2498.30406        2.08911247        0.04423978
     2499.80304        2.10107905        0.04436308
     2501.30292        2.06918386        0.04399692
     2502.80370        2.06951241        0.04401368
     2504.30538        2.09921315        0.04436317
     2505.80797        2.09271881        0.04430609
     2507.31145        2.09047654        0.04430449
     2508.81584        2.06685170        0.04406497
     2510.32113        2.04306540        0.04376831
     2511.82732        2.08081957        0.04415023
     2513.33442        2.05071811        0.04384021
     2514.84242        2.00280493        0.04334344
     2516.35132        1.97111769        0.04301017
     2517.86114        1.96513433        0.04293898
     2519.37185        2.03691189        0.04372982
     2520.88347        2.04991868        0.04386800
     2522.39601        1.99788966        0.04331712
     2523.90944        1.99240642        0.04329707
     2525.42379        2.01827757        0.04358719
     2526.93904        2.04575448        0.04387434
     2528.45521        2.02578128        0.04367767
     2529.97228        2.02530252        0.04365464
     2531.49026        2.02902563        0.04371036
     2533.00916        2.04536783        0.04391119
     2534.52896        2.02768331        0.04370583
     2536.04968        2.02040368        0.04364081
     2537.57131        2.02452331        0.04371064
     2539.09385        2.07035258        0.04423641
     2540.61731        2.10001128        0.04455998
     2542.14168        2.10293144        0.04459016
     2543.66696        2.00690712        0.04347981
     2545.19316        2.02547367        0.04366800
     2546.72028        2.02909449        0.04373536
     2548.24831        2.03166501        0.04373782
     2549.77726        2.04961809        0.04392084
     2551.30713        2.03449115        0.04377132
     2552.83791        2.03254814        0.04379905
     2554.36961        2.04257694        0.04392554
     2555.90224        2.05906271        0.04409533
     2557.43578        2.07940785        0.04432147
     2558.97024        2.06370440        0.04416754
     2560.50562        2.08178167        0.04435177
     2562.04192        2.08302516        0.04436104
     2563.57915        2.04378852        0.04397448
     2565.11730        2.02181918        0.04375545
     2566.65637        2.00766750        0.04360636
     2568.19636        2.00778980        0.04364304
     2569.73728        2.04135194        0.04399882
     2571.27912        2.04491747        0.04401977
     2572.82189        2.04036611        0.04398183
     2574.36558        2.02382679        0.04377908
     2575.91020        2.05512084        0.04413939
     2577.45575        2.03311960        0.04390960
     2579.00222        2.02993822        0.04388025
     2580.54962        2.01856406        0.04372907
     2582.09795        2.01822757        0.04375319
     2583.64721        2.01727609        0.04376302
     2585.19740        2.02716785        0.04386353
     2586.74852        2.04804552        0.04409178
     2588.30057        2.10004166        0.04464316
     2589.85355        2.08268012        0.04449454
     2591.40746        2.04923132        0.04415968
     2592.96230        2.03164251        0.04396184
     2594.51808        2.02102101        0.04382393
     2596.07479        2.01928774        0.04380455
     2597.63244        2.00420029        0.04365667
     2599.19102        2.03003845        0.04393858
     2600.75053        2.03193997        0.04397492
     2602.31098        2.04584168        0.04411780
     2603.87237        2.01480711        0.04375857
     2605.43469        2.02196625        0.04386379
     2606.99795        2.00716907        0.04373213
     2608.56215        1.97879368        0.04343947
     2610.12729        1.98127942        0.04344604
     2611.69336        2.01867713        0.04387607
     2613.26038        2.00195349        0.04370628
     2614.82834        2.03137848        0.04406207
     2616.39723        2.03050072        0.04401847
     2617.96707        2.00111493        0.04368520
     2619.53785        2.00635708        0.04371962
     2621.10958        1.97998341        0.04348908
     2622.68224        1.97507771        0.04343990
     2624.25585        1.92686778        0.04292494
     2625.83040        1.93412021        0.04301466
     2627.40590        1.95195161        0.04321783
     2628.98235        1.96162407        0.04333375
     2630.55973        1.98411167        0.04356481
     2632.13807        1.94087141        0.04310780
     2633.71735        1.91710310        0.04286812
     2635.29758        1.94396297        0.04316703
     2636.87876        1.95632543        0.04329852
     2638.46089        1.93187441        0.04302449
     2640.04397        1.93701428        0.04308734
     2641.62799        1.98658406        0.04364496
     2643.21297        2.01497194        0.04394406
     2644.79890        2.03421886        0.04416997
     2646.38578        1.99237902        0.04369702
     2647.97361        1.98551372        0.04363249
     2649.56239        2.01580089        0.04398952
     2651.15213        1.99561907        0.04375412
     2652.74282        2.02462477        0.04409642
     2654.33447        2.00952476        0.04393461
     2655.92707        1.97621358        0.04359247
     2657.52062        1.96753236        0.04350960
     2659.11514        1.99634940        0.04380697
     2660.71060        2.01238146        0.04396549
     2662.30703        1.99418774        0.04380061
     2663.90442        1.92648135        0.04306579
     2665.50276        1.89914246        0.04275199
     2667.10206        1.94805335        0.04328493
     2668.70232        1.89221607        0.04266605
     2670.30354        1.88424528        0.04260734
     2671.90572        1.90314940        0.04283615
     2673.50887        1.88689032        0.04266681
     2675.11297        1.91549713        0.04300046
     2676.71804        1.94178426        0.04330067
     2678.32407        1.95348827        0.04341662
     2679.93107        1.94918104        0.04339264
     2681.53903        1.93137505        0.04324546
     2683.14795        1.91998490        0.04309261
     2684.75784        1.92097097        0.04309790
     2686.36869        1.93431713        0.04324229
     2687.98051        1.92535007        0.04314509
     2689.59330        1.93262145        0.04324010
     2691.20706        1.92788480        0.04315999
     2692.82178        1.94150333        0.04335967
     2694.43747        1.93341213        0.04326771
     2696.05414        1.92366305        0.04316430
     2697.67177        1.89928628        0.04288002
     2699.29037        1.89617553        0.04283277
     2700.90995        1.90883814        0.04299539
     2702.53049        1.91234756        0.04306380
     2704.15201        1.94738572        0.04345060
     2705.77450        1.93619033        0.04331828
     2707.39797        1.92808718        0.04320673
     2709.02241        1.90744782        0.04298617
     2710.64782        1.89856934        0.04289746
     2712.27421        1.93070911        0.04329273
     2713.90157        1.93594917        0.04336572
     2715.52991        1.93432158        0.04333810
     2717.15923        1.93487204        0.04334512
     2718.78953        1.92158819        0.04320149
     2720.42080        1.94713105        0.04349730
     2722.05305        1.97027885        0.04374254
     2723.68629        1.98370599        0.04389221
     2725.32050        1.96399062        0.04369782
     2726.95569        1.99279836        0.04403832
     2728.59186        1.97259101        0.04383776
     2730.22902        2.04306825        0.04458609
     2731.86716        2.03008654        0.04445309
     2733.50628        1.97368473        0.04384643
     2735.14638        1.94853542        0.04356908
     2736.78747        1.97160782        0.04382504
     2738.42954        1.97336557        0.04386191
     2740.07260        2.00304508        0.04419115
     2741.71664        1.99694451        0.04415376
     2743.36167        1.99380156        0.04413199
     2745.00769        1.96422865        0.04379590
     2746.65469        1.92600921        0.04335691
     2748.30269        1.91837589        0.04328525
     2749.95167        1.94877177        0.04365535
     2751.60164        1.94112496        0.04355649
     2753.25260        1.97171752        0.04389177
     2754.90455        1.99859619        0.04417412
     2756.55749        1.98826258        0.04408878
     2758.21143        1.97874554        0.04399156
     2759.86635        1.93216050        0.04347473
     2761.52227        1.90956509        0.04327299
     2763.17919        1.92293458        0.04343566
     2764.83710        1.88861096        0.04303215
     2766.49600        1.87583515        0.04285446
     2768.15589        1.89036485        0.04301826
     2769.81679        1.90098018        0.04315855
     2771.47868        1.90597093        0.04319456
     2773.14157        1.85803271        0.04265791
     2774.80545        1.83521010        0.04242781
     2776.47033        1.84165099        0.04252216
     2778.13622        1.83540428        0.04243295
     2779.80310        1.86274416        0.04275306
     2781.47098        1.87554372        0.04292442
     2783.13986        1.86648059        0.04282089
     2784.80975        1.88239492        0.04298520
     2786.48063        1.91551144        0.04337378
     2788.15252        1.95353200        0.04383686
     2789.82541        1.96753780        0.04398451
     2791.49931        1.97313333        0.04401205
     2793.17421        1.96435153        0.04397511
     2794.85011        1.95837432        0.04391902
     2796.52702        1.98081159        0.04416278
     2798.20494        1.98659055        0.04420038
     2799.88386        1.96971509        0.04401960
     2801.56379        1.93393063        0.04363478
     2803.24473        1.92553805        0.04354346
     2804.92668        1.92991025        0.04356951
     2806.60963        1.85615111        0.04274876
     2808.29360        1.85719320        0.04273500
     2809.97857        1.89898432        0.04320658
     2811.66456        1.88129017        0.04306303
     2813.35156        1.90476430        0.04334316
     2815.03957        1.86843560        0.04294616
     2816.72859        1.86385462        0.04291258
     2818.41863        1.87546427        0.04304994
     2820.10968        1.84753653        0.04270809
     2821.80175        1.84786277        0.04270853
     2823.49483        1.85720893        0.04285521
     2825.18893        1.82524620        0.04244750
     2826.88404        1.84509039        0.04263848
     2828.58017        1.86070698        0.04287902
     2830.27732        1.87658777        0.04307456
     2831.97548        1.92038848        0.04356281
     2833.67467        1.92222806        0.04361590
     2835.37487        1.90938493        0.04350174
     2837.07610        1.88282674        0.04316519
     2838.77835        1.91450474        0.04351176
     2840.48161        1.90072705        0.04339434
     2842.18590        1.91037630        0.04351873
     2843.89121        1.90991184        0.04349193
     2845.59755        1.87771137        0.04313586
     2847.30491        1.90192096        0.04339103
     2849.01329        1.90317506        0.04341084
     2850.72270        1.92410929        0.04368657
     2852.43313        1.88534835        0.04323691
     2854.14459        1.88038175        0.04318610
     2855.85708        1.85389607        0.04287393
     2857.57059        1.88765984        0.04329217
     2859.28513        1.88989768        0.04333352
     2861.00071        1.85107279        0.04283021
     2862.71731        1.86939842        0.04304189
     2864.43494        1.85891692        0.04295895
     2866.15360        1.87488163        0.04313276
     2867.87329        1.93114181        0.04377493
     2869.59401        1.88486462        0.04322587
     2871.31577        1.88100531        0.04321773
     2873.03856        1.89620538        0.04340889
     2874.76238        1.91491275        0.04360464
     2876.48724        1.98681869        0.04442665
     2878.21313        1.96514833        0.04420677
     2879.94006        1.96421032        0.04419147
     2881.66802        1.98851741        0.04446521
     2883.39702        2.01328345        0.04473769
     2885.12706        2.05662243        0.04521730
     2886.85814        2.07529458        0.04542403
     2888.59025        2.07842737        0.04547310
     2890.32341        2.11479505        0.04585742
     2892.05760        2.13903799        0.04612265
     2893.79284        2.13644884        0.04607367
     2895.52911        2.09839731        0.04565754
     2897.26643        2.08239133        0.04550525
     2899.00479        2.09503553        0.04567124
     2900.74419        2.10743752        0.04582234
     2902.48464        2.11404566        0.04589630
     2904.22613        2.13281757        0.04614030
     2905.96867        2.06367006        0.04537783
     2907.71225        2.02776105        0.04495777
     2909.45687        2.01132404        0.04477575
     2911.20255        1.99664672        0.04461731
     2912.94927        1.94931831        0.04410531
     2914.69704        1.96209028        0.04422123
     2916.44586        1.96416262        0.04422947
     2918.19573        1.92765765        0.04384112
     2919.94664        1.92911913        0.04386780
     2921.69861        1.88542070        0.04339941
     2923.45163        1.87324020        0.04325039
     2925.20570        1.83224342        0.04277464
     2926.96082        1.82824588        0.04269711
     2928.71700        1.83476970        0.04277331
     2930.47423        1.85459125        0.04305236
     2932.23252        1.82619600        0.04273670
     2933.99185        1.83131584        0.04277786
     2935.75225        1.79874091        0.04237696
     2937.51370        1.74487208        0.04173530
     2939.27621        1.81082275        0.04256694
     2941.03978        1.81105002        0.04252338
     2942.80440        1.80809741        0.04248362
     2944.57008        1.81194498        0.04251740
     2946.33682        1.82017744        0.04260591
     2948.10463        1.81756920        0.04257187
     2949.87349        1.79703333        0.04235639
     2951.64341        1.81560045        0.04260700
     2953.41440        1.82237369        0.04266755
     2955.18645        1.83214151        0.04279608
     2956.95956        1.83867401        0.04289412
     2958.73374        1.81869305        0.04266683
     2960.50898        1.82796727        0.04280530
     2962.28528        1.86500589        0.04324700
     2964.06265        1.89658701        0.04359243
     2965.84109        1.88464833        0.04339136
     2967.62059        1.85188199        0.04298955
     2969.40117        1.83834933        0.04284601
     2971.18281        1.82939485        0.04273244
     2972.96552        1.86298210        0.04314933
     2974.74930        1.93715686        0.04404613
     2976.53415        1.93758112        0.04403990
     2978.32007        1.92950232        0.04392272
     2980.10706        1.93447544        0.04401097
     2981.89512        1.93730676        0.04406734
     2983.68426        1.96591534        0.04434754
     2985.47447        1.97205858        0.04446915
     2987.26575        1.93133065        0.04399989
     2989.05811        1.93955811        0.04408082
     2990.85155        1.93508008        0.04401895
     2992.64606        1.91904487        0.04385398
     2994.44165        1.89612956        0.04358180
     2996.23831        1.92160865        0.04387318
     2998.03606        1.97223405        0.04446231
     2999.83488        2.05405245        0.04534029
     3001.63478        2.02754318        0.04502647
     3003.43576        2.02736681        0.04502702
     3005.23782        2.03032678        0.04509088
     3007.04096        2.01720889        0.04497897
     3008.84519        2.03853208        0.04519293
     3010.65049        2.08402771        0.04567141
     3012.45689        2.09172387        0.04575509
     3014.26436        2.03310450        0.04511943
     3016.07292        2.04574965        0.04532314
     3017.88256        2.07609791        0.04565433
     3019.69329        2.06368339        0.04548086
     3021.50511        2.05986089        0.04540634
     3023.31801        2.07996630        0.04566821
     3025.13200        2.09195208        0.04580826
     3026.94708        2.09344896        0.04583875
     3028.76325        2.11364759        0.04606596
     3030.58051        2.08421262        0.04576342
     3032.39885        2.09829712        0.04589424
     3034.21829        2.10343103        0.04591502
     3036.03883        2.12042361        0.04608647
     3037.86045        2.16473216        0.04654008
     3039.68316        2.14563494        0.04634415
     3041.50697        2.05803951        0.04545221
     3043.33188        2.02811099        0.04513421
     3045.15788        2.00740058        0.04485722
     3046.98497        1.99073566        0.04467034
     3048.81316        1.93648727        0.04407944
     3050.64245        1.92125858        0.04391976
     3052.47284        1.92765783        0.04400832
     3054.30432        1.91683868        0.04387690
     3056.13690        1.90180494        0.04368746
     3057.97059        1.89443406        0.04358162
     3059.80537        1.85725381        0.04316302
     3061.64125        1.82543415        0.04278742
     3063.47824        1.87466363        0.04335956
     3065.31632        1.88970866        0.04353267
     3067.15551        1.84777797        0.04303122
     3068.99581        1.89930749        0.04364815
     3070.83720        1.93974386        0.04411350
     3072.67971        1.94391532        0.04416077
     3074.52331        1.95207148        0.04424382
     3076.36803        1.98477476        0.04460323
     3078.21385        1.97208823        0.04446963
     3080.06078        1.99084486        0.04468302
     3081.90881        1.99273459        0.04471540
     3083.75796        2.04403155        0.04525080
     3085.60821        2.04080534        0.04521532
     3087.45958        2.07091100        0.04556663
     3089.31205        2.10155407        0.04593338
     3091.16564        2.07152589        0.04561126
     3093.02034        2.08993890        0.04580162
     3094.87615        2.09767319        0.04588764
     3096.73308        2.07512797        0.04563016
     3098.59112        2.07306048        0.04560813
     3100.45027        2.10120922        0.04593193
     3102.31054        2.08463239        0.04572464
     3104.17193        2.04174719        0.04523344
     3106.03443        2.03378232        0.04516135
     3107.89805        2.02314583        0.04508498
     3109.76279        2.00154723        0.04484531
     3111.62865        1.96038044        0.04438112
     3113.49563        1.91745907        0.04385320
     3115.36372        1.89107392        0.04354950
     3117.23294        1.88769661        0.04352520
     3119.10328        1.87122441        0.04335826
     3120.97474        1.88787153        0.04355074
     3122.84733        1.84268851        0.04302017
     3124.72104        1.78724791        0.04235372
     3126.59587        1.78377388        0.04227561
     3128.47183        1.78305690        0.04225170
     3130.34891        1.78907400        0.04232825
     3132.22712        1.82506613        0.04276836
     3134.10646        1.82265360        0.04273362
     3135.98692        1.84298838        0.04300080
     3137.86851        1.82972611        0.04284804
     3139.75123        1.81593286        0.04267274
     3141.63508        1.81883817        0.04269753
     3143.52007        1.83522930        0.04287191
     3145.40618        1.84281300        0.04300614
     3147.29342        1.86316503        0.04321329
     3149.18180        1.90028131        0.04364372
     3151.07131        1.87876802        0.04340072
     3152.96195        1.87323289        0.04334494
     3154.85373        1.85016612        0.04307773
     3156.74664        1.88022325        0.04340897
     3158.64069        1.83114476        0.04283202
     3160.53587        1.79138167        0.04236339
     3162.43219        1.84517866        0.04299094
     3164.32965        1.86436263        0.04324201
     3166.22825        1.84829530        0.04307983
     3168.12799        1.82839357        0.04283373
     3170.02886        1.78231326        0.04228335
     3171.93088        1.77377324        0.04217133
     3173.83404        1.82105041        0.04273307
     3175.73834        1.82217924        0.04272622
     3177.64378        1.78414109        0.04227143
     3179.55037        1.81076910        0.04262672
     3181.45810        1.81382454        0.04264901
     3183.36697        1.82061108        0.04268944
     3185.27699        1.86449929        0.04319765
     3187.18816        1.86930845        0.04325020
     3189.10047        1.87835641        0.04336761
     3191.01393        1.88371888        0.04342013
     3192.92854        1.87714768        0.04332327
     3194.84430        1.87047744        0.04327571
     3196.76121        1.87439360        0.04334000
     3198.67926        1.84286333        0.04293715
     3200.59847        1.80758742        0.04252473
     3202.51883        1.83632080        0.04286260
     3204.44034        1.84442100        0.04295384
     3206.36300        1.85646859        0.04308834
     3208.28682        1.85952850        0.04312066
     3210.21179        1.83705967        0.04287823
     3212.13792        1.85090900        0.04304875
     3214.06520        1.81904790        0.04267236
     3215.99364        1.80601438        0.04248900
     3217.92324        1.80726507        0.04250237
     3219.85399        1.82020333        0.04267583
     3221.78591        1.80366262        0.04246871
     3223.71898        1.82513838        0.04272650
     3225.65321        1.82379174        0.04271532
     3227.58860        1.75942400        0.04190607
     3229.52515        1.77999189        0.04216736
     3231.46287        1.80523525        0.04245898
     3233.40175        1.77193963        0.04206140
     3235.34179        1.74419346        0.04177402
     3237.28299        1.78924241        0.04229610
     3239.22536        1.79951875        0.04237380
     3241.16890        1.82425118        0.04268685
     3243.11360        1.82409298        0.04269120
     3245.05947        1.78324509        0.04217252
     3247.00650        1.78110357        0.04211771
     3248.95471        1.82750487        0.04268759
     3250.90408        1.83393896        0.04278755
     3252.85462        1.80677457        0.04246930
     3254.80633        1.82229050        0.04264548
     3256.75922        1.84973936        0.04296284
     3258.71327        1.84205365        0.04284237
     3260.66850        1.87032007        0.04317613
     3262.62490        1.88694742        0.04335873
     3264.58248        1.88526308        0.04335576
     3266.54123        1.83273153        0.04275348
     3268.50115        1.81648360        0.04259270
     3270.46225        1.81544146        0.04256862
     3272.42453        1.85206721        0.04296677
     3274.38798        1.82546936        0.04265299
     3276.35262        1.79322446        0.04225017
     3278.31843        1.80933525        0.04245375
     3280.28542        1.80901901        0.04244337
     3282.25359        1.84000294        0.04277973
     3284.22294        1.81360333        0.04247945
     3286.19348        1.86025187        0.04301870
     3288.16519        1.88934601        0.04337431
     3290.13809        1.91009718        0.04361718
     3292.11218        1.93322698        0.04387633
     3294.08744        1.99481846        0.04451089
     3296.06390        2.01849702        0.04474542
     3298.04153        2.02434215        0.04483621
     3300.02036        2.04982100        0.04516557
     3302.00037        2.09223091        0.04565792
     3303.98157        2.14229211        0.04618130
     3305.96396        2.17958013        0.04654275
     3307.94754        2.10700451        0.04572256
     3309.93231        2.09955859        0.04565934
     3311.91827        2.10229211        0.04568683
     3313.90542        2.14322166        0.04615744
     3315.89376        2.14651782        0.04619952
     3317.88330        2.10516423        0.04569656
     3319.87403        2.10917130        0.04577561
     3321.86595        2.05413489        0.04518607
     3323.85907        1.99117436        0.04450006
     3325.85339        1.99255162        0.04448042
     3327.84890        1.94328802        0.04395037
     3329.84561        1.93741730        0.04384745
     3331.84351        1.91443218        0.04356193
     3333.84262        1.89343130        0.04331183
     3335.84293        1.90320795        0.04342980
     3337.84443        1.93005377        0.04374327
     3339.84714        1.91223584        0.04355641
     3341.85105        1.86068220        0.04297189
     3343.85616        1.84460900        0.04279755
     3345.86247        1.86238253        0.04298008
     3347.86999        1.85775273        0.04288581
     3349.87871        1.83321189        0.04256415
     3351.88864        1.86105024        0.04292423
     3353.89977        1.84743160        0.04278238
     3355.91211        1.81387303        0.04236388
     3357.92566        1.80227202        0.04221388
     3359.94041        1.77225754        0.04185964
     3361.95638        1.80242869        0.04224186
     3363.97355        1.90543916        0.04343975
     3365.99194        1.88631600        0.04323355
     3368.01153        1.82561776        0.04256418
     3370.03234        1.80860163        0.04234822
     3372.05436        1.83165145        0.04258950
     3374.07759        1.87548933        0.04306586
     3376.10204        1.83055961        0.04256389
     3378.12770        1.79519521        0.04212624
     3380.15457        1.79166762        0.04208648
     3382.18267        1.80069491        0.04217490
     3384.21198        1.74790395        0.04152600
     3386.24250        1.72214782        0.04121914
     3388.27425        1.76356025        0.04172628
     3390.30721        1.77142644        0.04183436
     3392.34140        1.73591580        0.04138711
     3394.37680        1.74186409        0.04146114
     3396.41343        1.75296266        0.04158807
     3398.45128        1.75677442        0.04165011
     3400.49035        1.71178331        0.04110718
     3402.53064        1.73403116        0.04137918
     3404.57216        1.75599495        0.04161082
     3406.61490        1.76196754        0.04165726
     3408.65887        1.77764520        0.04185910
     3410.70407        1.79308461        0.04200824
     3412.75049        1.82092837        0.04234413
     3414.79814        1.81024277        0.04225821
     3416.84702        1.84229335        0.04262239
     3418.89713        1.82806078        0.04245869
     3420.94847        1.83899198        0.04255141
     3423.00104        1.87149916        0.04291684
     3425.05484        1.89028318        0.04310633
     3427.10987        1.89352942        0.04310859
     3429.16613        1.93152541        0.04357464
     3431.22363        1.95524356        0.04386970
     3433.28237        1.96177386        0.04394045
     3435.34234        1.95232064        0.04384042
     3437.40354        1.93794628        0.04367955
     3439.46599        1.91575069        0.04340076
     3441.52967        1.87300099        0.04290589
     3443.59458        1.84371673        0.04256271
     3445.66074        1.84242032        0.04254615
     3447.72814        1.84441716        0.04253575
     3449.79677        1.87547725        0.04288358
     3451.86665        1.83705940        0.04244412
     3453.93777        1.82889893        0.04234621
     3456.01013        1.80007837        0.04201083
     3458.08374        1.80385183        0.04204804
     3460.15859        1.83128217        0.04237998
     3462.23469        1.88023461        0.04294928
     3464.31203        1.92332248        0.04344454
     3466.39061        1.97062563        0.04397685
     3468.47045        1.91273051        0.04332435
     3470.55153        1.89104643        0.04303024
     3472.63386        1.90199927        0.04314878
     3474.71744        1.89307999        0.04306128
     3476.80227        1.90892757        0.04322102
     3478.88835        1.89932598        0.04308092
     3480.97569        1.87928294        0.04286185
     3483.06427        1.87047529        0.04276094
     3485.15411        1.85971740        0.04261749
     3487.24520        1.81820850        0.04213804
     3489.33755        1.81609890        0.04213587
     3491.43115        1.83377748        0.04234158
     3493.52601        1.86889982        0.04274291
     3495.62213        1.88192494        0.04287905
     3497.71950        1.86610577        0.04267816
     3499.81813        1.83521204        0.04230026
     3501.91802        1.84742481        0.04248584
     3504.01917        1.84363162        0.04243961
     3506.12158        1.84962295        0.04246307
     3508.22526        1.82168377        0.04210857
     3510.33019        1.85869321        0.04256861
     3512.43639        1.88573382        0.04288009
     3514.54385        1.85247761        0.04249575
     3516.65258        1.81751103        0.04209086
     3518.76257        1.77539258        0.04155157
     3520.87383        1.76583797        0.04143961
     3522.98635        1.73500367        0.04109302
     3525.10014        1.72395300        0.04097279
     3527.21520        1.72075029        0.04090503
     3529.33153        1.76027249        0.04138065
     3531.44913        1.74125582        0.04115693
     3533.56800        1.73470056        0.04107401
     3535.68814        1.79052518        0.04174072
     3537.80956        1.77889591        0.04157837
     3539.93224        1.78194383        0.04161437
     3542.05620        1.82262282        0.04206279
     3544.18143        1.86445070        0.04253224
     3546.30794        1.86443409        0.04250002
     3548.43573        1.90107272        0.04294185
     3550.56479        1.89350820        0.04284827
     3552.69513        1.83858196        0.04221318
     3554.82675        1.81534154        0.04197748
     3556.95964        1.80482190        0.04181481
     3559.09382        1.85175440        0.04230728
     3561.22927        1.88898622        0.04269376
     3563.36601        1.90579104        0.04289083
     3565.50403        1.92545610        0.04314062
     3567.64333        1.93979861        0.04331507
     3569.78392        1.93036875        0.04320537
     3571.92579        1.93272083        0.04323899
     3574.06894        1.95768010        0.04349020
     3576.21339        1.86489938        0.04241021
     3578.35911        1.82684465        0.04196677
     3580.50613        1.87115067        0.04247241
     3582.65443        1.89945636        0.04278559
     3584.80403        1.89952065        0.04280161
     3586.95491        1.96622890        0.04352755
     3589.10708        1.99787696        0.04386577
     3591.26055        1.96659569        0.04350995
     3593.41530        1.98964250        0.04377375
     3595.57135        1.98041796        0.04366707
     3597.72869        1.97912879        0.04361713
     3599.88733        1.96730449        0.04348598
     3602.04726        1.91936296        0.04293708
     3604.20849        1.90041490        0.04271746
     3606.37102        1.90182631        0.04273333
     3608.53484        1.90963270        0.04280683
     3610.69996        1.87235564        0.04238606
     3612.86638        1.82367230        0.04185749
     3615.03410        1.84371217        0.04209717
     3617.20312        1.81287047        0.04170164
     3619.37344        1.77973648        0.04128387
     3621.54507        1.77604267        0.04124448
     3623.71799        1.78199232        0.04133630
     3625.89222        1.80337553        0.04159405
     3628.06776        1.81183199        0.04168656
     3630.24460        1.80540238        0.04158516
     3632.42275        1.80659669        0.04158218
     3634.60220        1.77789212        0.04122889
     3636.78296        1.79031423        0.04136365
     3638.96503        1.83172311        0.04187888
     3641.14841        1.80475195        0.04156184
     3643.33310        1.82115221        0.04171542
     3645.51910        1.81824493        0.04165198
     3647.70641        1.80874988        0.04152497
     3649.89504        1.81126940        0.04154849
     3652.08497        1.81578858        0.04160566
     3654.27622        1.86720997        0.04216640
     3656.46879        1.89150934        0.04240994
     3658.66267        1.92509712        0.04276996
     3660.85787        1.97515434        0.04333224
     3663.05438        2.06541572        0.04433807
     3665.25222        2.11253481        0.04483240
     3667.45137        2.13883896        0.04505826
     3669.65184        2.17648691        0.04543294
     3671.85363        2.20879014        0.04579389
     3674.05674        2.25103456        0.04628605
     3676.26117        2.22680408        0.04603280
     3678.46693        2.17863561        0.04547850
     3680.67401        2.18023895        0.04545404
     3682.88242        2.12934737        0.04487857
     3685.09215        2.13065489        0.04487864
     3687.30320        2.10955135        0.04465090
     3689.51558        2.05209021        0.04401586
     3691.72929        2.04340199        0.04391741
     3693.94433        2.07281115        0.04425880
     3696.16070        2.00381686        0.04351139
     3698.37839        1.98721197        0.04333034
     3700.59742        1.93819656        0.04277213
     3702.81778        1.94410973        0.04279701
     3705.03947        1.91732474        0.04249065
     3707.26249        1.92251286        0.04253196
     3709.48685        1.91078868        0.04240325
     3711.71254        1.88049966        0.04207575
     3713.93957        1.87139437        0.04197496
     3716.16793        1.87679601        0.04203846
     3718.39763        1.88245697        0.04211217
     3720.62867        1.85353788        0.04179174
     3722.86105        1.78961457        0.04102582
     3725.09477        1.78804499        0.04097124
     3727.32982        1.80041476        0.04112169
     3729.56622        1.77634030        0.04086721
     3731.80396        1.75926516        0.04063730
     3734.04304        1.76642198        0.04070313
     3736.28347        1.74038637        0.04038289
     3738.52524        1.76105068        0.04060988
     3740.76835        1.79287716        0.04094541
     3743.01282        1.81729585        0.04123365
     3745.25862        1.79500778        0.04099242
     3747.50578        1.81738030        0.04124030
     3749.75428        1.86794848        0.04179129
     3752.00413        1.89634017        0.04208140
     3754.25534        1.91740947        0.04230936
     3756.50789        1.91301522        0.04225309
     3758.76179        1.94100359        0.04252614
     3761.01705        1.94114211        0.04251868
     3763.27366        1.97915480        0.04291738
     3765.53163        2.04640632        0.04365769
     3767.79095        2.09914603        0.04419868
     3770.05162        2.12562271        0.04446137
     3772.31365        2.09282695        0.04413152
     3774.57704        2.07672448        0.04394704
     3776.84179        2.07915812        0.04393879
     3779.10789        2.07200624        0.04387373
     3781.37536        2.01806295        0.04328475
     3783.64418        1.93216774        0.04232614
     3785.91437        1.90092895        0.04198489
     3788.18592        1.86703364        0.04162258
     3790.45883        1.81968145        0.04109523
     3792.73310        1.82066438        0.04109317
     3795.00874        1.85254153        0.04140036
     3797.28575        1.85230366        0.04137534
     3799.56412        1.82995992        0.04112365
     3801.84386        1.84552172        0.04127112
     3804.12496        1.84036300        0.04121571
     3806.40744        1.80752713        0.04085658
     3808.69128        1.79879459        0.04075016
     3810.97650        1.81111327        0.04088641
     3813.26308        1.80746998        0.04083209
     3815.55104        1.82972510        0.04103834
     3817.84037        1.81370285        0.04085377
     3820.13108        1.82861133        0.04102582
     3822.42316        1.87390255        0.04152794
     3824.71661        1.91359682        0.04192313
     3827.01144        1.93959463        0.04218703
     3829.30765        1.96224608        0.04245088
     3831.60523        1.95360307        0.04232520
     3833.90419        2.02267577        0.04307078
     3836.20454        2.03523665        0.04314422
     3838.50626        2.03877385        0.04314899
     3840.80936        2.04911009        0.04328141
     3843.11385        2.05862092        0.04339630
     3845.41972        2.03259061        0.04313355
     3847.72697        1.94728707        0.04221962
     3850.03560        1.97483229        0.04247584
     3852.34563        1.98853333        0.04259747
     3854.65703        2.00725412        0.04272977
     3856.96983        1.94212717        0.04204904
     3859.28401        1.94344733        0.04207131
     3861.59958        1.96762124        0.04232455
     3863.91654        1.98459553        0.04249498
     3866.23489        1.97806191        0.04242026
     3868.55463        1.96906836        0.04230674
     3870.87576        1.96176217        0.04222541
     3873.19829        1.93337515        0.04186571
     3875.52221        1.94260051        0.04193346
     3877.84752        1.95496946        0.04207688
     3880.17423        1.97507602        0.04227283
     3882.50233        1.99836779        0.04250864
     3884.83184        2.02546119        0.04279274
     3887.16273        1.99266699        0.04241793
     3889.49503        1.94523410        0.04190064
     3891.82873        1.98594026        0.04232766
     3894.16383        2.02044435        0.04267755
     3896.50032        1.99689127        0.04242644
     3898.83822        2.04310711        0.04289706
     3901.17753        2.02059829        0.04264277
     3903.51823        1.98337020        0.04222596
     3905.86035        2.00478720        0.04245037
     3908.20386        2.04569435        0.04287399
     3910.54878        2.04339536        0.04286233
     3912.89511        2.05059086        0.04291644
     3915.24285        2.02991084        0.04266413
     3917.59200        1.97945127        0.04209881
     3919.94255        1.98529601        0.04215643
     3922.29452        1.99724595        0.04230620
     3924.64789        1.98594577        0.04214514
     3927.00268        1.95880924        0.04182616
     3929.35888        1.95770086        0.04180839
     3931.71650        1.93062657        0.04149933
     3934.07553        1.91477042        0.04133667
     3936.43597        1.90989525        0.04128286
     3938.79784        1.84988524        0.04054559
     3941.16111        1.86906332        0.04072787
     3943.52581        1.88254171        0.04086905
     3945.89193        1.85852891        0.04060134
     3948.25946        1.83019681        0.04032898
     3950.62842        1.82848696        0.04028396
     3952.99879        1.82541295        0.04019785
     3955.37059        1.81839614        0.04012732
     3957.74382        1.85880525        0.04056901
     3960.11846        1.83639054        0.04030078
     3962.49453        1.83044175        0.04020865
     3964.87203        1.85282124        0.04045050
     3967.25095        1.88160634        0.04074027
     3969.63130        1.90444133        0.04095452
     3972.01308        1.89321730        0.04081200
     3974.39629        1.88636179        0.04074374
     3976.78093        1.86934643        0.04054208
     3979.16700        1.85648008        0.04038505
     3981.55450        1.88925546        0.04072421
     3983.94343        1.93164438        0.04115712
     3986.33380        1.94509985        0.04126122
     3988.72560        1.98308546        0.04164549
     3991.11883        1.98611324        0.04169488
     3993.51350        1.95790478        0.04137780
     3995.90961        2.01380000        0.04197599
     3998.30716        2.02941763        0.04213221
     4000.70614        2.03026467        0.04211570
     4003.10656        2.08287580        0.04261909
     4005.50843        2.06662699        0.04244182
     4007.91173        2.08450451        0.04262127
     4010.31648        2.08456339        0.04260625
     4012.72267        2.09725565        0.04270324
     4015.13030        2.08456434        0.04255640
     4017.53938        2.10073941        0.04270675
     4019.94991        2.11742561        0.04283529
     4022.36188        2.15945452        0.04322469
     4024.77529        2.15948099        0.04320531
     4027.19016        2.15570092        0.04316245
     4029.60647        2.15118560        0.04309860
     4032.02424        2.11442053        0.04272928
     4034.44345        2.07682929        0.04236113
     4036.86412        2.03925179        0.04195472
     4039.28624        2.01495367        0.04174024
     4041.70981        1.94779894        0.04102113
     4044.13483        1.87468297        0.04018184
     4046.56131        1.81627503        0.03952515
     4048.98925        1.81167261        0.03943521
     4051.41864        1.80676400        0.03936435
     4053.84950        1.78645994        0.03914871
     4056.28181        1.80099799        0.03930888
     4058.71557        1.76339425        0.03884523
     4061.15080        1.75292208        0.03872645
     4063.58749        1.76503401        0.03884020
     4066.02565        1.76407298        0.03879824
     4068.46526        1.74611870        0.03860506
     4070.90634        1.75113564        0.03866105
     4073.34888        1.78798243        0.03903944
     4075.79289        1.81709574        0.03931144
     4078.23837        1.85421201        0.03969685
     4080.68531        1.86226492        0.03977063
     4083.13372        1.86123075        0.03974244
     4085.58360        1.90005570        0.04015317
     4088.03495        1.90297254        0.04015832
     4090.48778        1.91772728        0.04028484
     4092.94207        1.94096508        0.04050193
     4095.39783        1.98185094        0.04092928
     4097.85507        1.96106248        0.04068794
     4100.31379        1.94786356        0.04051244
     4102.77397        1.95601695        0.04061364
     4105.23564        1.97019808        0.04076847
     4107.69878        2.02613447        0.04129083
     4110.16340        2.04283733        0.04142786
     4112.62950        2.09432012        0.04194151
     4115.09707        2.18975512        0.04283788
     4117.56613        2.24300313        0.04336448
     4120.03667        2.28072176        0.04371410
     4122.50869        2.29828583        0.04387333
     4124.98220        2.34206177        0.04427088
     4127.45719        2.33596573        0.04420103
     4129.93366        2.33864031        0.04421241
     4132.41162        2.31841613        0.04400558
     4134.89107        2.28114427        0.04363357
     4137.37200        2.23456626        0.04314945
     4139.85443        2.24660693        0.04325076
     4142.33834        2.21549310        0.04289728
     4144.82374        2.20022550        0.04273318
     4147.31064        2.17783172        0.04251091
     4149.79902        2.14952790        0.04222392
     4152.28890        2.15423041        0.04227370
     4154.78028        2.12776603        0.04198003
     4157.27315        2.11801021        0.04184646
     4159.76751        2.06327048        0.04126852
     4162.26337        1.99301141        0.04055748
     4164.76073        2.00453504        0.04066238
     4167.25958        2.02840114        0.04087109
     4169.75994        2.04595485        0.04102889
     4172.26180        2.05318546        0.04108856
     4174.76515        2.05895894        0.04113894
     4177.27001        2.03682951        0.04088175
     4179.77637        2.00628958        0.04055819
     4182.28424        2.03112185        0.04080202
     4184.79361        2.04197887        0.04089789
     4187.30449        2.08162071        0.04127651
     4189.81687        2.10916072        0.04152529
     4192.33076        2.10578729        0.04145808
     4194.84616        2.10758513        0.04146926
     4197.36307        2.05457976        0.04092536
     4199.88148        1.97325770        0.04006461
     4202.40141        1.94477373        0.03975605
     4204.92285        1.96943396        0.04002647
     4207.44581        1.92009263        0.03946020
     4209.97027        1.90603867        0.03928246
     4212.49626        1.88280518        0.03902039
     4215.02375        1.88290629        0.03903702
     4217.55277        1.82076809        0.03839198
     4220.08330        1.82149547        0.03835772
     4222.61535        1.82203391        0.03836051
     4225.14892        1.87795237        0.03893671
     4227.68401        1.90573381        0.03918878
     4230.22062        1.91018758        0.03921493
     4232.75875        1.89318084        0.03901801
     4235.29841        1.95149248        0.03957517
     4237.83959        1.95311564        0.03958988
     4240.38229        1.94483929        0.03949411
     4242.92652        1.96635161        0.03970680
     4245.47227        1.99037861        0.03992661
     4248.01956        2.00140841        0.03999982
     4250.56837        2.06016532        0.04059008
     4253.11871        2.02936619        0.04025949
     4255.67058        2.01033924        0.04005108
     4258.22398        2.02622030        0.04018178
     4260.77892        2.02622231        0.04015718
     4263.33539        2.00768829        0.03994931
     4265.89339        1.97878515        0.03964750
     4268.45292        1.90419057        0.03889522
     4271.01400        1.89153108        0.03874351
     4273.57660        1.90107289        0.03881308
     4276.14075        1.89917212        0.03875749
     4278.70643        1.91014758        0.03886528
     4281.27366        1.89111922        0.03865675
     4283.84242        1.85112263        0.03820157
     4286.41273        1.85592330        0.03823306
     4288.98458        1.82323825        0.03789868
     4291.55797        1.79106865        0.03754052
     4294.13290        1.78338486        0.03743419
     4296.70938        1.81811163        0.03779811
     4299.28741        1.74734278        0.03701547
     4301.86698        1.70157915        0.03650403
     4304.44810        1.74374758        0.03695434
     4307.03077        1.76781045        0.03719986
     4309.61499        1.75539739        0.03701468
     4312.20075        1.79932129        0.03745773
     4314.78808        1.84631805        0.03795425
     4317.37695        1.81774408        0.03764701
     4319.96737        1.79048074        0.03732758
     4322.55935        1.85153655        0.03793967
     4325.15289        1.87959907        0.03818789
     4327.74798        1.86979048        0.03809402
     4330.34463        1.87936565        0.03819509
     4332.94284        1.92384106        0.03860452
     4335.54260        1.94861650        0.03883034
     4338.14393        1.94634128        0.03878775
     4340.74682        1.98581735        0.03914223
     4343.35126        2.03419652        0.03961311
     4345.95727        2.07026430        0.03995914
     4348.56485        2.10063707        0.04021816
     4351.17399        2.09664090        0.04013487
     4353.78469        2.07159795        0.03987444
     4356.39696        2.08900528        0.04003425
     4359.01080        2.07450287        0.03988132
     4361.62621        2.05114374        0.03964200
     4364.24318        2.08461731        0.03994934
     4366.86173        2.07852203        0.03985510
     4369.48185        2.11469108        0.04018628
     4372.10354        2.14098016        0.04044084
     4374.72680        2.13637099        0.04035486
     4377.35163        2.11815232        0.04014782
     4379.97804        2.10458920        0.03999629
     4382.60603        2.14286130        0.04035534
     4385.23559        2.17101590        0.04061756
     4387.86674        2.15789881        0.04048075
     4390.49946        2.10773557        0.03995404
     4393.13376        2.09756210        0.03984025
     4395.76964        2.12077729        0.04005006
     4398.40710        2.10379829        0.03989250
     4401.04614        2.09672908        0.03979846
     4403.68677        2.06478397        0.03947547
     4406.32898        2.05451287        0.03935788
     4408.97278        2.04032913        0.03920776
     4411.61816        2.00388897        0.03882290
     4414.26513        1.99806959        0.03874818
     4416.91369        1.98863055        0.03862114
     4419.56384        1.96056802        0.03834535
     4422.21558        1.99533738        0.03866364
     4424.86891        1.98607296        0.03852920
     4427.52383        1.95001459        0.03815892
     4430.18034        1.93546103        0.03802003
     4432.83845        1.90083480        0.03764753
     4435.49816        1.91380769        0.03771489
     4438.15945        1.89080802        0.03749286
     4440.82235        1.86091049        0.03721945
     4443.48684        1.83509484        0.03693911
     4446.15294        1.81846397        0.03674087
     4448.82063        1.80626444        0.03660996
     4451.48992        1.78692920        0.03639947
     4454.16081        1.80720574        0.03656068
     4456.83331        1.80686946        0.03654773
     4459.50741        1.76099194        0.03606288
     4462.18311        1.76564024        0.03605546
     4464.86042        1.79009354        0.03628245
     4467.53934        1.85423065        0.03692689
     4470.21986        1.90187354        0.03738758
     4472.90200        1.94857697        0.03782983
     4475.58574        1.96715608        0.03799277
     4478.27109        2.01720213        0.03845926
     4480.95805        2.07572733        0.03900267
     4483.64663        2.08048531        0.03904008
     4486.33681        2.08138717        0.03904595
     4489.02862        2.08544218        0.03905141
     4491.72203        2.08827057        0.03904646
     4494.41707        2.08265199        0.03897427
     4497.11372        2.05954175        0.03873662
     4499.81199        2.03615012        0.03849422
     4502.51187        2.00648757        0.03821184
     4505.21338        1.97410897        0.03788239
     4507.91651        1.99304700        0.03802650
     4510.62126        1.97714691        0.03786080
     4513.32763        1.95538078        0.03760105
     4516.03563        1.96448049        0.03766920
     4518.74525        1.96356776        0.03766588
     4521.45650        1.89175138        0.03698162
     4524.16937        1.88314112        0.03686427
     4526.88387        1.88674359        0.03687528
     4529.60000        1.83446922        0.03635099
     4532.31776        1.78042548        0.03580168
     4535.03715        1.81181334        0.03610029
     4537.75817        1.81795929        0.03613022
     4540.48083        1.78793973        0.03580480
     4543.20512        1.80759651        0.03598257
     4545.93104        1.79940094        0.03586895
     4548.65860        1.80885825        0.03594897
     4551.38779        1.82324237        0.03610445
     4554.11863        1.78174966        0.03567520
     4556.85110        1.77537582        0.03558884
     4559.58521        1.81398019        0.03594749
     4562.32096        1.82300484        0.03600908
     4565.05835        1.78462755        0.03564452
     4567.79739        1.78011610        0.03557278
     4570.53807        1.78024792        0.03554561
     4573.28039        1.77142270        0.03543492
     4576.02436        1.82477573        0.03594212
     4578.76997        1.85261226        0.03622420
     4581.51723        1.87476536        0.03639245
     4584.26614        1.89442676        0.03655583
     4587.01670        1.89769114        0.03659336
     4589.76891        1.89297989        0.03654218
     4592.52278        1.87578319        0.03633433
     4595.27829        1.84489073        0.03598602
     4598.03546        1.82278088        0.03576309
     4600.79428        1.80748136        0.03563597
     4603.55475        1.77867549        0.03534533
     4606.31689        1.74549668        0.03497976
     4609.08068        1.69672259        0.03445252
     4611.84613        1.66747489        0.03414137
     4614.61323        1.64618187        0.03392149
     4617.38200        1.66755499        0.03411971
     4620.15243        1.66682570        0.03409158
     4622.92452        1.67682916        0.03419470
     4625.69828        1.68720698        0.03427234
     4628.47370        1.71511267        0.03453646
     4631.25078        1.74043921        0.03477847
     4634.02953        1.78747943        0.03522415
     4636.80995        1.76598978        0.03499071
     4639.59203        1.75479685        0.03485863
     4642.37579        1.75579151        0.03486078
     4645.16121        1.77797670        0.03505214
     4647.94831        1.76581220        0.03491308
     4650.73708        1.79442238        0.03517051
     4653.52752        1.77769489        0.03501045
     4656.31964        1.80045407        0.03523475
     4659.11343        1.77304420        0.03493048
     4661.90890        1.71579613        0.03433003
     4664.70604        1.71064022        0.03428779
     4667.50487        1.71303947        0.03428467
     4670.30537        1.71495227        0.03427397
     4673.10755        1.73231834        0.03444091
     4675.91142        1.70862505        0.03419709
     4678.71697        1.69266728        0.03400448
     4681.52420        1.69818985        0.03404200
     4684.33311        1.69545972        0.03401395
     4687.14371        1.66338280        0.03366985
     4689.95600        1.62126257        0.03321481
     4692.76997        1.64800917        0.03346227
     4695.58563        1.68459734        0.03382192
     4698.40298        1.69304667        0.03392012
     4701.22202        1.71868055        0.03416170
     4704.04276        1.70732972        0.03401867
     4706.86518        1.73120647        0.03422415
     4709.68930        1.75624514        0.03445832
     4712.51512        1.78111935        0.03469052
     4715.34263        1.79312376        0.03479444
     4718.17183        1.79726718        0.03482416
     4721.00273        1.81729445        0.03502560
     4723.83534        1.80306860        0.03487314
     4726.66964        1.81122451        0.03492879
     4729.50564        1.83840415        0.03518582
     4732.34334        1.80938353        0.03487079
     4735.18275        1.75537597        0.03433607
     4738.02386        1.71830156        0.03396508
     4740.86667        1.74725217        0.03422954
     4743.71119        1.75778215        0.03431654
     4746.55742        1.74054582        0.03412299
     4749.40535        1.70929614        0.03379134
     4752.25500        1.69904971        0.03367966
     4755.10635        1.67621547        0.03345111
     4757.95941        1.67670880        0.03344965
     4760.81419        1.66821968        0.03333732
     4763.67068        1.64487151        0.03307727
     4766.52888        1.65780606        0.03318449
     4769.38880        1.67508350        0.03334669
     4772.25043        1.67772271        0.03337426
     4775.11378        1.73630601        0.03393252
     4777.97885        1.77880608        0.03433048
     4780.84564        1.76941821        0.03422401
     4783.71414        1.74016402        0.03392230
     4786.58437        1.75189037        0.03401684
     4789.45632        1.79014725        0.03436606
     4792.33000        1.79302773        0.03437280
     4795.20539        1.80215779        0.03445202
     4798.08252        1.80268384        0.03445556
     4800.96137        1.81055251        0.03451027
     4803.84194        1.80327186        0.03442402
     4806.72425        1.80271594        0.03440127
     4809.60828        1.77144761        0.03409515
     4812.49405        1.78141361        0.03419582
     4815.38154        1.80911749        0.03443810
     4818.27077        1.78320317        0.03417541
     4821.16174        1.77415938        0.03407973
     4824.05443        1.78080263        0.03413577
     4826.94887        1.77382480        0.03406467
     4829.84504        1.79497099        0.03424519
     4832.74294        1.80652709        0.03433671
     4835.64259        1.80337215        0.03428274
     4838.54397        1.82749182        0.03448275
     4841.44710        1.85275512        0.03468905
     4844.35197        1.85879815        0.03472075
     4847.25858        1.85098587        0.03464766
     4850.16693        1.89809653        0.03508052
     4853.07703        1.91265558        0.03519414
     4855.98888        1.93044390        0.03534257
     4858.90247        1.94615541        0.03545716
     4861.81782        1.95912193        0.03555947
     4864.73491        1.95830371        0.03552387
     4867.65375        1.91834421        0.03515625
     4870.57434        1.89383391        0.03494212
     4873.49668        1.88471847        0.03484433
     4876.42078        1.84690630        0.03444927
     4879.34663        1.86481752        0.03461449
     4882.27424        1.88351209        0.03477342
     4885.20361        1.83219061        0.03427592
     4888.13473        1.79881205        0.03396901
     4891.06761        1.81400741        0.03410936
     4894.00225        1.78161560        0.03379152
     4896.93865        1.75059262        0.03346985
     4899.87682        1.73641814        0.03332147
     4902.81674        1.73925585        0.03333927
     4905.75843        1.75307452        0.03342824
     4908.70189        1.69392460        0.03282095
     4911.64711        1.68587615        0.03275593
     4914.59410        1.66430159        0.03254780
     4917.54285        1.64566380        0.03235737
     4920.49338        1.67207430        0.03262506
     4923.44567        1.67081914        0.03258540
     4926.39974        1.67055240        0.03255223
     4929.35558        1.66757998        0.03251470
     4932.31319        1.66071969        0.03245046
     4935.27258        1.65117013        0.03233787
     4938.23375        1.62857707        0.03209889
     4941.19669        1.62756436        0.03207782
     4944.16140        1.61708337        0.03196124
     4947.12790        1.57452333        0.03151042
     4950.09618        1.55399976        0.03131564
     4953.06624        1.55160133        0.03126433
     4956.03808        1.54662767        0.03119516
     4959.01170        1.54289886        0.03115526
     4961.98711        1.54662921        0.03118489
     4964.96430        1.51857826        0.03087510
     4967.94328        1.53390135        0.03102131
     4970.92404        1.55638588        0.03122875
     4973.90660        1.55222903        0.03117825
     4976.89094        1.59532165        0.03159985
     4979.87708        1.65350691        0.03214693
     4982.86500        1.68714868        0.03246013
     4985.85472        1.68426268        0.03240991
     4988.84623        1.72981650        0.03283451
     4991.83954        1.76122533        0.03315415
     4994.83464        1.79398061        0.03342542
     4997.83155        1.85761231        0.03400435
     5000.83024        1.89135157        0.03431642
     5003.83074        1.93293030        0.03469008
     5006.83304        1.96935654        0.03499446
     5009.83714        1.97634569        0.03502738
     5012.84304        1.97191517        0.03495494
     5015.85075        1.96295593        0.03487891
     5018.86026        2.04015504        0.03554416
     5021.87158        2.05211514        0.03563454
     5024.88470        2.02015612        0.03534888
     5027.89963        2.06987687        0.03577086
     5030.91637        2.06913913        0.03576488
     5033.93492        2.07615734        0.03579783
     5036.95528        2.07436448        0.03575275
     5039.97745        2.08208463        0.03580354
     5043.00144        2.04572926        0.03547436
     5046.02724        2.05947657        0.03560590
     5049.05486        2.07543614        0.03572886
     5052.08429        2.07473305        0.03571145
     5055.11554        2.07453778        0.03571125
     5058.14861        2.03585474        0.03535268
     5061.18350        1.99704884        0.03498582
     5064.22021        1.99999285        0.03500082
     5067.25874        1.99806781        0.03497905
     5070.29910        1.96145595        0.03463165
     5073.34128        1.93732671        0.03442814
     5076.38528        1.96241552        0.03463163
     5079.43111        2.02683366        0.03518389
     5082.47877        2.05499191        0.03542153
     5085.52826        2.06587460        0.03548328
     5088.57957        2.00706883        0.03496732
     5091.63272        2.02095820        0.03507098
     5094.68770        2.01615166        0.03502782
     5097.74451        2.01780088        0.03501775
     5100.80316        2.01442934        0.03497650
     5103.86364        1.99029963        0.03477570
     5106.92596        1.92697051        0.03420713
     5109.99012        1.88751326        0.03384269
     5113.05611        1.87459717        0.03370335
     5116.12394        1.87071431        0.03364771
     5119.19362        1.85051296        0.03344331
     5122.26514        1.87091470        0.03360949
     5125.33849        1.89488176        0.03381964
     5128.41370        1.93025317        0.03414888
     5131.49075        1.93703144        0.03417698
     5134.56964        1.97189889        0.03449713
     5137.65038        1.97602270        0.03451348
     5140.73297        1.98436406        0.03455910
     5143.81741        2.01208577        0.03478013
     5146.90370        2.03034661        0.03494193
     5149.99184        2.00542945        0.03471237
     5153.08184        1.92569830        0.03400433
     5156.17369        1.88652247        0.03364652
     5159.26739        1.90321932        0.03377856
     5162.36295        1.87825657        0.03355075
     5165.46037        1.85217254        0.03330326
     5168.55965        1.85328559        0.03329533
     5171.66078        1.83075138        0.03308732
     5174.76378        1.84714339        0.03322251
     5177.86864        1.83760781        0.03312608
     5180.97536        1.78499615        0.03261245
     5184.08394        1.74889958        0.03225659
     5187.19439        1.74402369        0.03223040
     5190.30671        1.77718164        0.03253209
     5193.42090        1.78286890        0.03254340
     5196.53695        1.76660673        0.03237707
     5199.65487        1.76178720        0.03232617
     5202.77466        1.81639698        0.03281433
     5205.89633        1.82973104        0.03292559
     5209.01987        1.85084477        0.03310968
     5212.14528        1.88947066        0.03345075
     5215.27256        1.95445465        0.03399919
     5218.40173        1.97453832        0.03416192
     5221.53277        1.98361264        0.03424339
     5224.66569        2.02199159        0.03456006
     5227.80049        2.03535383        0.03465863
     5230.93717        2.03340784        0.03462528
     5234.07573        2.04144453        0.03470074
     5237.21618        2.08939540        0.03510406
     5240.35851        2.12068508        0.03534893
     5243.50272        2.12611656        0.03537511
     5246.64882        2.11588353        0.03528461
     5249.79681        2.06875144        0.03488367
     5252.94669        2.00910582        0.03435301
     5256.09846        1.93917743        0.03373394
     5259.25212        1.92305746        0.03360698
     5262.40767        1.91605311        0.03351835
     5265.56511        1.85635591        0.03296564
     5268.72445        1.83211068        0.03276020
     5271.88569        1.81316719        0.03256399
     5275.04882        1.83617090        0.03276496
     5278.21385        1.84816089        0.03286206
     5281.38078        1.82715809        0.03264591
     5284.54960        1.78883487        0.03230767
     5287.72033        1.76758703        0.03209092
     5290.89297        1.75672938        0.03198332
     5294.06750        1.72571722        0.03169920
     5297.24394        1.71499120        0.03158429
     5300.42229        1.69298152        0.03135990
     5303.60254        1.70252794        0.03141820
     5306.78470        1.74353887        0.03177328
     5309.96877        1.74909713        0.03180158
     5313.15476        1.77075153        0.03199313
     5316.34265        1.82431812        0.03247812
     5319.53245        1.83186625        0.03253100
     5322.72417        1.86716708        0.03284598
     5325.91781        1.91887145        0.03330008
     5329.11336        1.90637045        0.03316453
     5332.31083        1.90618411        0.03316949
     5335.51021        1.89121606        0.03302251
     5338.71152        1.86199320        0.03275486
     5341.91475        1.82920311        0.03246287
     5345.11990        1.81204730        0.03229743
     5348.32697        1.75055730        0.03171910
     5351.53596        1.73001038        0.03152532
     5354.74689        1.66322414        0.03090546
     5357.95973        1.64093742        0.03068287
     5361.17451        1.63474637        0.03062564
     5364.39121        1.61570819        0.03044822
     5367.60985        1.61590685        0.03044417
     5370.83041        1.63464683        0.03060104
     5374.05291        1.63505544        0.03059602
     5377.27734        1.64317025        0.03066431
     5380.50371        1.63667245        0.03060175
     5383.73201        1.63348197        0.03055512
     5386.96225        1.66526786        0.03083673
     5390.19443        1.65264174        0.03068673
     5393.42855        1.67902917        0.03094505
     5396.66460        1.69211559        0.03107492
     5399.90260        1.67115518        0.03085484
     5403.14254        1.65377392        0.03069133
     5406.38443        1.62198107        0.03040090
     5409.62826        1.64257792        0.03059379
     5412.87404        1.67057853        0.03083143
     5416.12176        1.65094078        0.03063716
     5419.37143        1.62429675        0.03038005
     5422.62306        1.62230746        0.03035072
     5425.87663        1.61350435        0.03025768
     5429.13216        1.61549978        0.03026109
     5432.38964        1.63966872        0.03046585
     5435.64907        1.64802056        0.03054551
     5438.91046        1.66086906        0.03064787
     5442.17381        1.65589225        0.03059663
     5445.43911        1.66772396        0.03070445
     5448.70637        1.68271943        0.03081307
     5451.97560        1.71724171        0.03110316
     5455.24678        1.76990121        0.03156835
     5458.51993        1.83961873        0.03217930
     5461.79504        1.93086534        0.03298045
     5465.07212        1.97864150        0.03338509
     5468.35116        1.98865490        0.03345238
     5471.63217        2.01649423        0.03368331
     5474.91515        2.04463654        0.03389145
     5478.20010        2.08895826        0.03425766
     5481.48702        2.02884813        0.03373283
     5484.77591        1.99493596        0.03344131
     5488.06678        1.98520577        0.03336102
     5491.35962        1.95473783        0.03308114
     5494.65444        1.94563437        0.03298498
     5497.95123        1.93581613        0.03289389
     5501.25000        1.99744123        0.03338403
     5504.55075        2.01899577        0.03355397
     5507.85348        2.07738445        0.03404039
     5511.15819        2.13991343        0.03453959
     5514.46489        2.18748887        0.03490334
     5517.77357        2.23604458        0.03527662
     5521.08423        2.28936640        0.03570076
     5524.39688        2.36391036        0.03628058
     5527.71152        2.40281414        0.03657286
     5531.02815        2.41879718        0.03668179
     5534.34676        2.40427250        0.03655525
     5537.66737        2.38723215        0.03641906
     5540.98997        2.36761536        0.03626301
     5544.31456        2.33650101        0.03601080
     5547.64115        2.29767453        0.03570305
     5550.96974        2.29766354        0.03568176
     5554.30032        2.32902631        0.03590370
     5557.63290        2.32061222        0.03581480
     5560.96748        2.34595662        0.03601045
     5564.30406        2.35780068        0.03610351
     5567.64264        2.33628102        0.03592730
     5570.98323        2.33034184        0.03587787
     5574.32582        2.31629351        0.03575111
     5577.67041        2.33523872        0.03587521
     5581.01702        2.33384173        0.03585735
     5584.36563        2.35619919        0.03602049
     5587.71625        2.37503104        0.03614870
     5591.06888        2.34807339        0.03593643
     5594.42352        2.32739799        0.03577607
     5597.78017        2.35263746        0.03596664
     5601.13884        2.38111440        0.03616816
     5604.49952        2.38004454        0.03614151
     5607.86222        2.34565787        0.03586951
     5611.22694        2.33004883        0.03575739
     5614.59368        2.29356983        0.03546563
     5617.96243        2.23855635        0.03502174
     5621.33321        2.17161097        0.03446694
     5624.70601        2.15483209        0.03433082
     5628.08083        2.11371614        0.03400211
     5631.45768        2.02893597        0.03329771
     5634.83656        1.96838136        0.03279089
     5638.21746        1.91223868        0.03230904
     5641.60039        1.86930203        0.03192435
     5644.98535        1.81781897        0.03146727
     5648.37234        1.77432862        0.03107869
     5651.76136        1.75342328        0.03089978
     5655.15242        1.72156475        0.03061648
     5658.54551        1.70027754        0.03041937
     5661.94064        1.68740733        0.03028272
     5665.33780        1.68907516        0.03028430
     5668.73701        1.69891352        0.03036234
     5672.13825        1.67735218        0.03015747
     5675.54153        1.68621547        0.03024359
     5678.94686        1.71072827        0.03047032
     5682.35422        1.70350141        0.03039174
     5685.76364        1.68293629        0.03019844
     5689.17509        1.64159246        0.02980261
     5692.58860        1.63425729        0.02974010
     5696.00415        1.58124308        0.02923385
     5699.42176        1.57093658        0.02915255
     5702.84141        1.57630753        0.02920338
     5706.26311        1.55056767        0.02895088
     5709.68687        1.52546797        0.02869194
     5713.11268        1.50709740        0.02848742
     5716.54055        1.53398193        0.02873659
     5719.97048        1.50513102        0.02846796
     5723.40246        1.47283317        0.02814985
     5726.83650        1.46839225        0.02811094
     5730.27260        1.45520806        0.02797689
     5733.71076        1.43507386        0.02777894
     5737.15099        1.43765609        0.02779973
     5740.59328        1.44073896        0.02782448
     5744.03764        1.42937380        0.02770060
     5747.48406        1.43209911        0.02771965
     5750.93255        1.44582804        0.02784515
     5754.38311        1.42975322        0.02766186
     5757.83574        1.42061018        0.02755554
     5761.29044        1.41909218        0.02753598
     5764.74722        1.43671608        0.02770199
     5768.20606        1.48672252        0.02818875
     5771.66699        1.49666392        0.02829602
     5775.12999        1.47330363        0.02806494
     5778.59507        1.47512890        0.02807232
     5782.06222        1.48949564        0.02819695
     5785.53146        1.45678373        0.02787300
     5789.00278        1.44936347        0.02781042
     5792.47618        1.43167584        0.02760638
     5795.95167        1.41802008        0.02746693
     5799.42924        1.41612040        0.02744442
     5802.90889        1.40366724        0.02732789
     5806.39064        1.42990461        0.02757093
     5809.87447        1.41941208        0.02746252
     5813.36040        1.44220971        0.02766639
     5816.84842        1.42903357        0.02751565
     5820.33852        1.44357682        0.02764523
     5823.83073        1.43113324        0.02752395
     5827.32503        1.44069262        0.02761785
     5830.82142        1.46067721        0.02781722
     5834.31991        1.46934619        0.02789929
     5837.82051        1.47099665        0.02791306
     5841.32320        1.45389100        0.02772760
     5844.82799        1.43197448        0.02750642
     5848.33489        1.40908143        0.02728787
     5851.84389        1.43075492        0.02749526
     5855.35500        1.44801646        0.02765055
     5858.86821        1.45971687        0.02774730
     5862.38353        1.46423719        0.02780284
     5865.90096        1.43475451        0.02751998
     5869.42050        1.43643356        0.02751899
     5872.94215        1.45954623        0.02772140
     5876.46592        1.46882310        0.02780747
     5879.99180        1.48846571        0.02798914
     5883.51979        1.52598845        0.02833626
     5887.04990        1.57806278        0.02881170
     5890.58213        1.60750568        0.02906428
     5894.11648        1.57499862        0.02876828
     5897.65295        1.56493491        0.02866214
     5901.19155        1.56216276        0.02863480
     5904.73226        1.57695690        0.02876377
     5908.27510        1.59243500        0.02889207
     5911.82007        1.60941415        0.02903353
     5915.36716        1.64456097        0.02935152
     5918.91638        1.63637851        0.02925568
     5922.46773        1.63554699        0.02923398
     5926.02121        1.64894449        0.02935011
     5929.57682        1.72952461        0.03006081
     5933.13457        1.84003248        0.03100893
     5936.69445        1.88765652        0.03139321
     5940.25646        1.96942606        0.03206067
     5943.82062        2.08994851        0.03301806
     5947.38691        2.19581214        0.03384212
     5950.95534        2.29222811        0.03458419
     5954.52592        2.39958588        0.03538580
     5958.09863        2.47516077        0.03594009
     5961.67349        2.46663748        0.03587300
     5965.25049        2.48007588        0.03595532
     5968.82964        2.50736323        0.03613853
     5972.41094        2.49187598        0.03601151
     5975.99439        2.48608550        0.03596517
     5979.57999        2.47529576        0.03588655
     5983.16773        2.42451696        0.03551943
     5986.75763        2.33742239        0.03486976
     5990.34969        2.29266297        0.03453640
     5993.94390        2.21831887        0.03396083
     5997.54027        2.17684078        0.03364775
     6001.13879        2.11658003        0.03316621
     6004.73947        2.05541176        0.03265824
     6008.34232        1.98327295        0.03209040
     6011.94732        1.91372562        0.03152853
     6015.55449        1.89521605        0.03136665
     6019.16382        1.86865009        0.03111925
     6022.77532        1.80679889        0.03059677
     6026.38899        1.75240001        0.03013008
     6030.00482        1.79314317        0.03046026
     6033.62282        1.83135601        0.03075944
     6037.24300        1.87909919        0.03115842
     6040.86534        1.95685069        0.03179842
     6044.48986        2.03622439        0.03243543
     6048.11656        2.06189478        0.03264436
     6051.74543        2.07058350        0.03272557
     6055.37647        2.08763735        0.03285115
     6059.00970        2.07559051        0.03274180
     6062.64510        2.02724639        0.03235198
     6066.28269        1.98828359        0.03204526
     6069.92246        1.93286890        0.03159453
     6073.56441        1.87401650        0.03109718
     6077.20855        1.84481925        0.03084901
     6080.85488        1.76924022        0.03019524
     6084.50339        1.72138844        0.02977869
     6088.15409        1.69733454        0.02957442
     6091.80699        1.66374446        0.02928463
     6095.46207        1.65264889        0.02919058
     6099.11935        1.62527651        0.02892764
     6102.77882        1.62764234        0.02894434
     6106.44049        1.59318748        0.02862823
     6110.10435        1.57425853        0.02845254
     6113.77041        1.57433856        0.02845277
     6117.43867        1.49976617        0.02778733
     6121.10914        1.46910107        0.02750088
     6124.78180        1.44661188        0.02728154
     6128.45667        1.43135249        0.02712616
     6132.13375        1.41863075        0.02700759
     6135.81303        1.42607772        0.02707434
     6139.49451        1.41034500        0.02691632
     6143.17821        1.39594242        0.02678224
     6146.86412        1.39966678        0.02681105
     6150.55224        1.38864587        0.02668740
     6154.24257        1.42303204        0.02702643
     6157.93511        1.41875216        0.02699084
     6161.62987        1.42310912        0.02703369
     6165.32685        1.44293652        0.02720795
     6169.02605        1.45925076        0.02736971
     6172.72746        1.43879299        0.02716254
     6176.43110        1.44183519        0.02717951
     6180.13696        1.45513173        0.02729894
     6183.84504        1.47629035        0.02748944
     6187.55535        1.49143861        0.02762794
     6191.26788        1.46983305        0.02743741
     6194.98264        1.45970629        0.02733195
     6198.69963        1.46766510        0.02739364
     6202.41885        1.45989723        0.02731409
     6206.14030        1.46030346        0.02731318
     6209.86399        1.44224893        0.02715500
     6213.58991        1.42468399        0.02699762
     6217.31806        1.42735267        0.02702492
     6221.04845        1.42944610        0.02704566
     6224.78108        1.42306680        0.02697679
     6228.51595        1.37370370        0.02649572
     6232.25306        1.36112871        0.02638480
     6235.99241        1.35205245        0.02628623
     6239.73401        1.36472318        0.02640780
     6243.47785        1.36094944        0.02638438
     6247.22393        1.35426229        0.02632766
     6250.97227        1.34321647        0.02619290
     6254.72285        1.33056750        0.02605137
     6258.47568        1.38661188        0.02660012
     6262.23077        1.39820038        0.02672026
     6265.98811        1.41319925        0.02687447
     6269.74770        1.43052554        0.02703649
     6273.50955        1.48061138        0.02749221
     6277.27365        1.54287105        0.02804662
     6281.04002        1.59854389        0.02855660
     6284.80864        1.67577213        0.02923559
     6288.57953        1.71655163        0.02959432
     6292.35268        1.69521322        0.02942324
     6296.12809        1.70026588        0.02947031
     6299.90576        1.68228680        0.02931221
     6303.68571        1.65822884        0.02910753
     6307.46792        1.65664697        0.02908980
     6311.25240        1.64116862        0.02894053
     6315.03915        1.60876805        0.02864657
     6318.82818        1.57568897        0.02836308
     6322.61947        1.52704077        0.02792098
     6326.41304        1.51926114        0.02786295
     6330.20889        1.49491774        0.02762943
     6334.00702        1.48285252        0.02750401
     6337.80742        1.50442613        0.02769797
     6341.61011        1.50385609        0.02771076
     6345.41507        1.49127444        0.02760820
     6349.22232        1.46984336        0.02739031
     6353.03185        1.47019886        0.02740009
     6356.84367        1.47660304        0.02745491
     6360.65778        1.48023660        0.02748964
     6364.47417        1.45977108        0.02729505
     6368.29286        1.47749969        0.02744737
     6372.11383        1.45853662        0.02727282
     6375.93710        1.45013116        0.02719897
     6379.76266        1.44431766        0.02715077
     6383.59052        1.45338143        0.02722739
     6387.42068        1.46186726        0.02730565
     6391.25313        1.44926992        0.02720467
     6395.08788        1.43138636        0.02703734
     6398.92493        1.44850532        0.02719467
     6402.76429        1.49121238        0.02760119
     6406.60595        1.49396360        0.02762804
     6410.44991        1.50057240        0.02770385
     6414.29618        1.53623571        0.02804007
     6418.14476        1.57010473        0.02833363
     6421.99565        1.57988393        0.02841962
     6425.84884        1.54661944        0.02814164
     6429.70435        1.50141530        0.02771365
     6433.56217        1.50339921        0.02773638
     6437.42231        1.51505979        0.02784803
     6441.28477        1.48052673        0.02753703
     6445.14954        1.49711045        0.02766954
     6449.01663        1.46932530        0.02742468
     6452.88604        1.45268338        0.02728045
     6456.75777        1.43260052        0.02709429
     6460.63182        1.43005263        0.02705289
     6464.50820        1.39935712        0.02675381
     6468.38691        1.40801338        0.02683608
     6472.26794        1.42535955        0.02702315
     6476.15130        1.40551784        0.02685141
     6480.03699        1.39205476        0.02671132
     6483.92501        1.39592268        0.02674679
     6487.81537        1.41503933        0.02693464
     6491.70806        1.42476314        0.02703718
     6495.60308        1.39436410        0.02674686
     6499.50044        1.38755537        0.02669023
     6503.40014        1.37538513        0.02657639
     6507.30218        1.35631962        0.02638936
     6511.20656        1.33475552        0.02618216
     6515.11329        1.31005907        0.02592901
     6519.02236        1.30949422        0.02592317
     6522.93377        1.33078164        0.02613870
     6526.84753        1.33037624        0.02613556
     6530.76364        1.32054411        0.02603331
     6534.68210        1.33026052        0.02612750
     6538.60291        1.34170720        0.02624411
     6542.52607        1.37614686        0.02657482
     6546.45158        1.40647341        0.02687759
     6550.37945        1.42875135        0.02709007
     6554.30968        1.44144768        0.02721413
     6558.24227        1.46554368        0.02744722
     6562.17721        1.48827960        0.02766386
     6566.11452        1.50458573        0.02781324
     6570.05419        1.51446979        0.02790982
     6573.99622        1.53828322        0.02813066
     6577.94062        1.54505716        0.02819777
     6581.88738        1.59087769        0.02862720
     6585.83652        1.64420782        0.02910101
     6589.78802        1.68648513        0.02946322
     6593.74189        1.74231906        0.02995828
     6597.69814        1.77233163        0.03022896
     6601.65675        1.81939907        0.03063767
     6605.61775        1.87630730        0.03112928
     6609.58112        1.93430278        0.03160294
     6613.54687        1.98088082        0.03197180
     6617.51500        2.04035657        0.03245109
     6621.48550        2.11862331        0.03308302
     6625.45840        2.19346029        0.03365684
     6629.43367        2.28769348        0.03436254
     6633.41133        2.35143040        0.03484734
     6637.39138        2.40882979        0.03528051
     6641.37381        2.45304253        0.03562125
     6645.35864        2.47376705        0.03579526
     6649.34585        2.48103908        0.03584008
     6653.33546        2.49464286        0.03594642
     6657.32746        2.48652055        0.03589963
     6661.32186        2.49069705        0.03593979
     6665.31865        2.44909405        0.03564664
     6669.31784        2.37749060        0.03512854
     6673.31943        2.31616731        0.03469171
     6677.32342        2.27168500        0.03434027
     6681.32982        2.21497374        0.03390701
     6685.33862        2.13068407        0.03326442
     6689.34982        2.07849639        0.03288121
     6693.36343        2.02336780        0.03244277
     6697.37945        1.94653908        0.03181163
     6701.39787        1.93550515        0.03172421
     6705.41871        1.91021650        0.03152262
     6709.44196        1.88224140        0.03126607
     6713.46763        1.83399631        0.03085890
     6717.49571        1.80088262        0.03060400
     6721.52621        1.79389749        0.03054834
     6725.55912        1.77372062        0.03037698
     6729.59446        1.71931623        0.02990667
     6733.63222        1.68515113        0.02961119
     6737.67240        1.65725662        0.02937443
     6741.71500        1.67261825        0.02954402
     6745.76003        1.63531614        0.02922018
     6749.80748        1.57865403        0.02870887
     6753.85737        1.57225331        0.02866558
     6757.90968        1.56130218        0.02856006
     6761.96443        1.51480731        0.02811779
     6766.02161        1.49965123        0.02800890
     6770.08122        1.49669202        0.02797702
     6774.14327        1.52019711        0.02820138
     6778.20775        1.53856632        0.02837795
     6782.27468        1.53326553        0.02833076
     6786.34404        1.55789786        0.02855675
     6790.41585        1.64617895        0.02938642
     6794.49010        1.69508776        0.02983386
     6798.56679        1.69158324        0.02980683
     6802.64593        1.68625518        0.02976025
     6806.72752        1.68525936        0.02973884
     6810.81156        1.65474563        0.02947324
     6814.89805        1.63765132        0.02933012
     6818.98698        1.66547808        0.02957218
     6823.07838        1.65379593        0.02947072
     6827.17222        1.61042966        0.02910174
     6831.26853        1.57829814        0.02881925
     6835.36729        1.56765044        0.02872887
     6839.46851        1.58502052        0.02890040
     6843.57219        1.61260226        0.02915058
     6847.67833        1.61240348        0.02913862
     6851.78694        1.63467958        0.02934401
     6855.89801        1.67912992        0.02976888
     6860.01155        1.70089760        0.02997240
     6864.12756        1.74033420        0.03031560
     6868.24603        1.80446805        0.03087053
     6872.36698        1.84957121        0.03126344
     6876.49040        1.84079189        0.03119334
     6880.61630        1.85332176        0.03129061
     6884.74467        1.89640602        0.03168518
     6888.87551        1.92195591        0.03191441
     6893.00884        1.90878351        0.03181037
     6897.14464        1.88180944        0.03158390
     6901.28293        1.84714777        0.03128685
     6905.42370        1.81368432        0.03101578
     6909.56695        1.74965460        0.03048375
     6913.71269        1.72828533        0.03030055
     6917.86092        1.71420524        0.03017798
     6922.01164        1.64915539        0.02959731
     6926.16485        1.63344455        0.02947013
     6930.32054        1.61798328        0.02933192
     6934.47874        1.58967325        0.02908089
     6938.63942        1.55765518        0.02879483
     6942.80261        1.54209496        0.02866992
     6946.96829        1.52027453        0.02847384
     6951.13647        1.50732497        0.02836125
     6955.30715        1.49705526        0.02825368
     6959.48034        1.47711630        0.02808994
     6963.65602        1.45265604        0.02786984
     6967.83422        1.42175510        0.02758091
     6972.01492        1.40393684        0.02741552
     6976.19813        1.41309512        0.02750979
     6980.38385        1.38476128        0.02724081
     6984.57208        1.36367440        0.02703742
     6988.76282        1.36381664        0.02704343
     6992.95608        1.37311080        0.02713630
     6997.15185        1.36660633        0.02708749
     7001.35014        1.34074650        0.02684012
     7005.55095        1.31900321        0.02661011
     7009.75428        1.26789712        0.02608997
     7013.96014        1.25442221        0.02597610
     7018.16851        1.24610215        0.02590970
     7022.37941        1.23997836        0.02585158
     7026.59284        1.25479965        0.02602084
     7030.80880        1.26062133        0.02608033
     7035.02728        1.23819646        0.02584378
     7039.24830        1.21701088        0.02562755
     7043.47185        1.22341590        0.02569483
     7047.69793        1.23456111        0.02583007
     7051.92655        1.23040357        0.02579076
     7056.15770        1.24513087        0.02596068
     7060.39140        1.23040436        0.02579999
     7064.62763        1.22796696        0.02577020
     7068.86641        1.21660639        0.02565522
     7073.10773        1.21657287        0.02564654
     7077.35160        1.20661012        0.02556062
     7081.59801        1.23998843        0.02592290
     7085.84696        1.26242327        0.02615627
     7090.09847        1.26374037        0.02617682
     7094.35253        1.25100394        0.02605790
     7098.60914        1.25980091        0.02616969
     7102.86831        1.27847479        0.02637353
     7107.13003        1.27934011        0.02638360
     7111.39431        1.29017920        0.02650686
     7115.66114        1.27390197        0.02634949
     7119.93054        1.26668963        0.02629383
     7124.20250        1.27869560        0.02642554
     7128.47702        1.29049974        0.02654611
     7132.75411        1.29974422        0.02664056
     7137.03376        1.27607396        0.02640328
     7141.31598        1.29883291        0.02665550
     7145.60077        1.31562655        0.02682258
     7149.88813        1.32365603        0.02691274
     7154.17806        1.32690427        0.02695876
     7158.47057        1.35771995        0.02726653
     7162.76565        1.39374816        0.02762671
     7167.06331        1.46746309        0.02835289
     7171.36355        1.54008617        0.02903674
     7175.66637        1.56791870        0.02931356
     7179.97177        1.65459794        0.03013325
     7184.27975        1.71554233        0.03069589
     7188.59032        1.73246614        0.03085689
     7192.90347        1.73037231        0.03085321
     7197.21921        1.70116733        0.03060561
     7201.53755        1.66523468        0.03029600
     7205.85847        1.63599914        0.03005340
     7210.18198        1.60843073        0.02981328
     7214.50809        1.57085626        0.02946182
     7218.83680        1.54280699        0.02918509
     7223.16810        1.53576703        0.02911369
     7227.50200        1.57790674        0.02955076
     7231.83850        1.59098660        0.02969072
     7236.17761        1.56036866        0.02938497
     7240.51931        1.56509837        0.02944953
     7244.86362        1.62986504        0.03007445
     7249.21054        1.63130440        0.03011166
     7253.56007        1.61692236        0.02998899
     7257.91220        1.64108666        0.03021865
     7262.26695        1.64441640        0.03023629
     7266.62431        1.57364151        0.02958410
     7270.98429        1.52963342        0.02920605
     7275.34688        1.55348230        0.02946421
     7279.71208        1.56175202        0.02954391
     7284.07991        1.52644028        0.02920595
     7288.45036        1.48969754        0.02884941
     7292.82343        1.47485317        0.02871015
     7297.19912        1.50655973        0.02903055
     7301.57744        1.52702851        0.02924384
     7305.95839        1.53020832        0.02929060
     7310.34197        1.56270427        0.02961167
     7314.72817        1.58426691        0.02982341
     7319.11701        1.61005298        0.03008851
     7323.50848        1.61644429        0.03013563
     7327.90258        1.62669506        0.03023128
     7332.29932        1.65604180        0.03052622
     7336.69870        1.66940872        0.03066131
     7341.10072        1.69099601        0.03087224
     7345.50538        1.72008206        0.03115491
     7349.91269        1.68910998        0.03088206
     7354.32263        1.71990380        0.03116556
     7358.73523        1.77566617        0.03167426
     7363.15047        1.83586108        0.03221845
     7367.56836        1.88951962        0.03270793
     7371.98890        1.95575603        0.03330148
     7376.41209        1.96188176        0.03336855
     7380.83794        1.95909947        0.03333917
     7385.26644        1.99178812        0.03362263
     7389.69760        1.98422512        0.03357118
     7394.13142        1.92724270        0.03309429
     7398.56790        1.89418720        0.03283683
     7403.00704        1.88026139        0.03274259
     7407.44885        1.82431072        0.03226485
     7411.89331        1.77116211        0.03179317
     7416.34045        1.72624740        0.03139142
     7420.79026        1.73200926        0.03147860
     7425.24273        1.71823108        0.03135037
     7429.69788        1.66903542        0.03088917
     7434.15569        1.67640834        0.03098059
     7438.61619        1.68288694        0.03105468
     7443.07936        1.69010920        0.03114705
     7447.54520        1.65418118        0.03081830
     7452.01373        1.66159954        0.03087508
     7456.48494        1.64229051        0.03072357
     7460.95883        1.65124011        0.03082234
     7465.43541        1.62373820        0.03057077
     7469.91467        1.59929404        0.03035999
     7474.39662        1.58362138        0.03022908
     7478.88125        1.59195935        0.03031800
     7483.36858        1.58583864        0.03026884
     7487.85860        1.57746596        0.03019031
     7492.35132        1.56980093        0.03013194
     7496.84673        1.56151870        0.03006511
     7501.34484        1.54313952        0.02988876
     7505.84564        1.54930434        0.02997029
     7510.34915        1.51002406        0.02960110
     7514.85536        1.48246251        0.02932986
     7519.36428        1.50603223        0.02958523
     7523.87589        1.50488875        0.02958703
     7528.39022        1.51387543        0.02968014
     7532.90725        1.52156280        0.02976401
     7537.42700        1.52946611        0.02986579
     7541.94945        1.58189687        0.03038731
     7546.47462        1.57893073        0.03037342
     7551.00251        1.61600951        0.03073256
     7555.53311        1.62245505        0.03080342
     7560.06643        1.61759905        0.03077173
     7564.60247        1.62079826        0.03082337
     7569.14123        1.65239297        0.03113317
     7573.68272        1.65925926        0.03120923
     7578.22693        1.63636371        0.03100447
     7582.77386        1.61527987        0.03081468
     7587.32353        1.57710153        0.03045533
     7591.87592        1.53392667        0.03004144
     7596.43105        1.51374552        0.02985848
     7600.98890        1.47200270        0.02944644
     7605.54950        1.39591210        0.02867997
     7610.11283        1.40601084        0.02882002
     7614.67889        1.41931820        0.02897828
     7619.24770        1.39757933        0.02875688
     7623.81925        1.40035184        0.02879553
     7628.39354        1.39905080        0.02879195
     7632.97058        1.44581957        0.02927508
     7637.55036        1.51723352        0.03001226
     7642.13289        1.53906531        0.03022945
     7646.71817        1.55574147        0.03038672
     7651.30620        1.59219225        0.03075788
     7655.89699        1.65026503        0.03132680
     7660.49052        1.68809154        0.03169688
     7665.08682        1.70917562        0.03190450
     7669.68587        1.71513045        0.03197857
     7674.28768        1.72962184        0.03212748
     7678.89225        1.73425498        0.03218146
     7683.49959        1.74476161        0.03227440
     7688.10969        1.73680507        0.03222124
     7692.72256        1.76772823        0.03253577
     7697.33819        1.83662090        0.03317780
     7701.95659        1.90337225        0.03378941
     7706.57777        1.96516129        0.03434298
     7711.20171        2.05848200        0.03517774
     7715.82843        2.10525920        0.03556739
     7720.45793        2.15330776        0.03599238
     7725.09020        2.22670435        0.03661397
     7729.72526        2.33190528        0.03748261
     7734.36309        2.41241047        0.03814641
     7739.00371        2.44377974        0.03841981
     7743.64711        2.48078006        0.03870968
     7748.29330        2.50762259        0.03893717
     7752.94228        2.52547222        0.03909812
     7757.59404        2.55917606        0.03937704
     7762.24860        2.52392490        0.03912742
     7766.90595        2.45150375        0.03857522
     7771.56609        2.40185757        0.03820185
     7776.22903        2.35502445        0.03784925
     7780.89477        2.31285885        0.03753238
     7785.56331        2.25730818        0.03709631
     7790.23465        2.21742663        0.03677439
     7794.90879        2.15699522        0.03628299
     7799.58573        2.08821087        0.03570613
     7804.26548        2.04543604        0.03536357
     7808.94804        1.99938893        0.03499678
     7813.63341        1.91334396        0.03421653
     7818.32159        1.91122321        0.03422149
     7823.01258        1.92126707        0.03432677
     7827.70639        1.94180509        0.03453144
     7832.40302        1.94612238        0.03457290
     7837.10246        1.91958103        0.03435248
     7841.80472        1.93851790        0.03455212
     7846.50980        1.93390008        0.03452204
     7851.21771        1.87140195        0.03397271
     7855.92844        1.82831139        0.03360743
     7860.64199        1.82367042        0.03356709
     7865.35838        1.81364491        0.03347258
     7870.07759        1.75662668        0.03297733
     7874.79964        1.73099423        0.03275743
     7879.52452        1.71894630        0.03266173
     7884.25224        1.69858949        0.03247765
     7888.98279        1.68564467        0.03235261
     7893.71618        1.70651795        0.03258467
     7898.45241        1.70370251        0.03257709
     7903.19148        1.76087116        0.03312636
     7907.93339        1.80942650        0.03358805
     7912.67815        1.80901636        0.03359663
     7917.42576        1.79682409        0.03350072
     7922.17622        1.84922180        0.03399821
     7926.92952        1.84432389        0.03396090
     7931.68568        1.79951827        0.03356596
     7936.44469        1.75965391        0.03322026
     7941.20656        1.71156863        0.03278395
     7945.97128        1.65355071        0.03222953
     7950.73886        1.65983667        0.03232133
     7955.50931        1.61328264        0.03187187
     7960.28261        1.53627436        0.03110069
     7965.05878        1.49075224        0.03062789
     7969.83782        1.46890384        0.03041318
     7974.61972        1.44159473        0.03014571
     7979.40449        1.44344340        0.03018484
     7984.19213        1.44232155        0.03019451
     7988.98265        1.46172310        0.03041071
     7993.77604        1.48428019        0.03065079
     7998.57231        1.49894174        0.03082037
     8003.37145        1.50185627        0.03087661
     8008.17347        1.52635615        0.03113270
     8012.97838        1.54009776        0.03127487
     8017.78616        1.53138623        0.03120817
     8022.59683        1.52553169        0.03116228
     8027.41039        1.54045658        0.03134193
     8032.22684        1.52948014        0.03123232
     8037.04617        1.52591664        0.03121299
     8041.86840        1.51648343        0.03113712
     8046.69352        1.52125452        0.03119160
     8051.52154        1.48529213        0.03080747
     8056.35245        1.49614225        0.03095953
     8061.18626        1.47295107        0.03070300
     8066.02298        1.44204876        0.03038233
     8070.86259        1.41677470        0.03013128
     8075.70511        1.40258194        0.02999278
     8080.55053        1.36951126        0.02964347
     8085.39886        1.34760848        0.02941508
     8090.25010        1.32241963        0.02915748
     8095.10425        1.28405200        0.02877175
     8099.96131        1.23785523        0.02827924
     8104.82129        1.20563020        0.02789436
     8109.68418        1.20341147        0.02786221
     8114.54999        1.20710327        0.02791845
     8119.41872        1.22327933        0.02812714
     8124.29037        1.21726123        0.02805066
     8129.16495        1.19737069        0.02781636
     8134.04245        1.20135905        0.02789034
     8138.92287        1.19074163        0.02777359
     8143.80623        1.16347817        0.02744453
     8148.69251        1.16259413        0.02745753
     8153.58173        1.15663416        0.02738616
     8158.47387        1.14451078        0.02725598
     8163.36896        1.11845522        0.02696952
     8168.26698        1.12101002        0.02701571
     8173.16794        1.12038916        0.02698785
     8178.07184        1.15736075        0.02741739
     8182.97868        1.16472262        0.02754055
     8187.88847        1.15586095        0.02746438
     8192.80120        1.16481435        0.02758277
     8197.71689        1.15543011        0.02749099
     8202.63552        1.16639871        0.02762424
     8207.55710        1.14590404        0.02737418
     8212.48163        1.13634690        0.02726875
     8217.40912        1.13440585        0.02724423
     8222.33957        1.17495632        0.02774411
     8227.27297        1.18739814        0.02789934
     8232.20933        1.21304284        0.02821933
     8237.14866        1.23575416        0.02849756
     8242.09095        1.25632866        0.02874856
     8247.03620        1.27825372        0.02899895
     8251.98442        1.28881812        0.02909980
     8256.93561        1.33352340        0.02961949
     8261.88978        1.36072556        0.02993682
     8266.84691        1.36555031        0.03000782
     8271.80702        1.36419270        0.03001144
     8276.77010        1.37058954        0.03009599
     8281.73616        1.35852615        0.02997597
     8286.70521        1.38049902        0.03023756
     8291.67723        1.36729568        0.03009428
     8296.65224        1.36300205        0.03005108
     8301.63023        1.34938408        0.02990808
     8306.61120        1.30170344        0.02937765
     8311.59517        1.30605914        0.02943636
     8316.58213        1.30646298        0.02947697
     8321.57208        1.27071902        0.02908287
     8326.56502        1.26755176        0.02905246
     8331.56096        1.28375303        0.02923418
     8336.55990        1.30781613        0.02952200
     8341.56183        1.31575292        0.02960697
     8346.56677        1.31989926        0.02965221
     8351.57471        1.34321302        0.02993251
     8356.58565        1.37206584        0.03026247
     8361.59961        1.40580946        0.03063322
     8366.61657        1.48527293        0.03150986
     8371.63654        1.53305731        0.03203502
     8376.65952        1.54351187        0.03215849
     8381.68551        1.58783441        0.03263210
     8386.71452        1.64856944        0.03326841
     8391.74655        1.71300203        0.03389991
     8396.78160        1.74151113        0.03417900
     8401.81967        1.80349897        0.03479592
     8406.86076        1.89516210        0.03567683
     8411.90488        1.97801819        0.03647034
     8416.95202        2.01887143        0.03687012
     8422.00219        2.04416965        0.03713869
     8427.05539        2.02083507        0.03694257
     8432.11163        2.00340624        0.03679393
     8437.17089        2.00682631        0.03685357
     8442.23320        1.95358170        0.03638557
     8447.29854        1.89291399        0.03583019
     8452.36692        1.82916459        0.03523379
     8457.43834        1.74694488        0.03443750
     8462.51280        1.70248798        0.03398906
     8467.59031        1.66946213        0.03367035
     8472.67086        1.62277704        0.03319897
     8477.75446        1.57464654        0.03274442
     8482.84112        1.53776574        0.03237957
     8487.93082        1.47518692        0.03172048
     8493.02358        1.42326625        0.03116545
     8498.11939        1.39647974        0.03088229
     8503.21826        1.36048387        0.03050580
     8508.32020        1.32352726        0.03010694
     8513.42519        1.31033660        0.02998544
     8518.53324        1.27996470        0.02964384
     8523.64436        1.26085518        0.02941407
     8528.75855        1.26617143        0.02949389
     8533.87580        1.28072078        0.02967016
     8538.99613        1.25878232        0.02942788
     8544.11953        1.26330107        0.02949369
     8549.24600        1.28983550        0.02980463
     8554.37555        1.32939385        0.03026837
     8559.50817        1.34303362        0.03044156
     8564.64388        1.33808138        0.03038927
     8569.78266        1.36275945        0.03066482
     8574.92453        1.40790344        0.03119180
     8580.06949        1.48043340        0.03201448
     8585.21753        1.52475231        0.03250169
     8590.36866        1.57222275        0.03302092
     8595.52288        1.59582727        0.03328661
     8600.68020        1.57436876        0.03308428
     8605.84060        1.58065065        0.03316620
     8611.00411        1.57164410        0.03307620
     8616.17071        1.58657087        0.03324699
     8621.34041        1.63734735        0.03378868
     8626.51322        1.62894299        0.03372278
     8631.68912        1.60998642        0.03355117
     8636.86814        1.57364332        0.03318592
     8642.05026        1.58848251        0.03335305
     8647.23549        1.59139325        0.03341385
     8652.42383        1.61798457        0.03370917
     8657.61529        1.70230362        0.03459915
     8662.80985        1.74838275        0.03508267
     8668.00754        1.81480391        0.03575915
     8673.20834        1.88745916        0.03647195
     8678.41227        1.92920946        0.03687960
     8683.61932        2.01747608        0.03774300
     8688.82949        2.14055283        0.03889661
     8694.04279        2.29440930        0.04030645
     8699.25921        2.42211664        0.04141956
     8704.47877        2.54160893        0.04243797
     8709.70145        2.71472753        0.04387524
     8714.92728        2.84491656        0.04493593
     8720.15623        2.97490377        0.04600054
     8725.38833        3.12508550        0.04719425
     8730.62356        3.21746572        0.04792238
     8735.86193        3.26662668        0.04831569
     8741.10345        3.23844877        0.04811241
     8746.34811        3.17283934        0.04764289
     8751.59592        3.04629768        0.04672817
     8756.84688        2.97701438        0.04623016
     8762.10099        2.89708510        0.04562562
     8767.35825        2.77695686        0.04467775
     8772.61866        2.70319791        0.04409840
     8777.88223        2.60276356        0.04329432
     8783.14896        2.51139833        0.04255829
     8788.41885        2.46306881        0.04217824
     8793.69190        2.36604068        0.04134463
     8798.96812        2.31799377        0.04094963
     8804.24750        2.23063065        0.04016569
     8809.53005        2.23630918        0.04024708
     8814.81577        2.20633998        0.04000210
     8820.10466        2.16679922        0.03966914
     8825.39672        2.11874019        0.03925060
     8830.69196        2.12106978        0.03929365
     8835.99037        2.17267076        0.03979703
     8841.29197        2.22317978        0.04028248
     8846.59674        2.23264251        0.04037661
     8851.90470        2.25662031        0.04061531
     8857.21584        2.25013499        0.04059341
     8862.53017        2.25120630        0.04062612
     8867.84769        2.20471714        0.04022900
     8873.16840        2.11459658        0.03942232
     8878.49230        2.03451845        0.03867790
     8883.81939        1.96641438        0.03805112
     8889.14969        1.87313624        0.03716463
     8894.48318        1.75310705        0.03596909
     8899.81987        1.66128441        0.03503689
     8905.15976        1.59365872        0.03433659
     8910.50285        1.57087087        0.03410793
     8915.84916        1.51032247        0.03344787
     8921.19866        1.45852635        0.03289070
     8926.55138        1.40693595        0.03232377
     8931.90731        1.39467635        0.03217774
     8937.26646        1.39481617        0.03219067
     8942.62882        1.36754659        0.03189051
     8947.99440        1.37855501        0.03202904
     8953.36319        1.34260375        0.03163199
     8958.73521        1.34285431        0.03166003
     8964.11045        1.35465355        0.03182887
     8969.48892        1.36252368        0.03194252
     8974.87061        1.42053922        0.03261915
     8980.25553        1.40914302        0.03250602
     8985.64369        1.38205669        0.03221591
     8991.03507        1.38632222        0.03228156
     8996.42969        1.38448925        0.03227964
     9001.82755        1.35571231        0.03196596
     9007.22865        1.31398492        0.03148408
     9012.63299        1.29517606        0.03127584
     9018.04057        1.27650279        0.03109318
     9023.45139        1.27946760        0.03116737
     9028.86546        1.24213986        0.03068906
     9034.28278        1.24091020        0.03066924
     9039.70335        1.24411287        0.03075364
     9045.12717        1.22325061        0.03052441
     9050.55425        1.22688384        0.03057649
     9055.98458        1.21988911        0.03048200
     9061.41817        1.16774105        0.02984084
     9066.85502        1.14088443        0.02949330
     9072.29514        1.14316836        0.02955897
     9077.73851        1.13521880        0.02947046
     9083.18516        1.15130275        0.02968593
     9088.63507        1.14940204        0.02966814
     9094.08825        1.12714633        0.02942097
     9099.54470        1.13778436        0.02958116
     9105.00443        1.13610318        0.02957498
     9110.46743        1.14075011        0.02965075
     9115.93371        1.13779525        0.02961660
     9121.40327        1.12925406        0.02952729
     9126.87611        1.13042385        0.02956863
     9132.35224        1.17592095        0.03017985
     9137.83165        1.20751250        0.03060147
     9143.31435        1.21367398        0.03067610
     9148.80034        1.24172800        0.03104511
     9154.28962        1.26670144        0.03137601
     9159.78219        1.32780461        0.03216612
     9165.27806        1.37703056        0.03277521
     9170.77723        1.34935901        0.03245037
     9176.27969        1.35416661        0.03254120
     9181.78546        1.38030204        0.03288895
     9187.29453        1.43737617        0.03355433
     9192.80691        1.48336975        0.03409281
     9198.32259        1.51233144        0.03445223
     9203.84159        1.49346311        0.03427306
     9209.36389        1.51385048        0.03450525
     9214.88951        1.51092573        0.03449596
     9220.41844        1.50878762        0.03449491
     9225.95070        1.48582327        0.03424997
     9231.48627        1.46219003        0.03401253
     9237.02516        1.45389734        0.03395902
     9242.56737        1.44751674        0.03389583
     9248.11291        1.41023872        0.03346435
     9253.66178        1.41199913        0.03352054
     9259.21398        1.42855452        0.03374570
     9264.76951        1.44556235        0.03395036
     9270.32837        1.46437560        0.03416613
     9275.89057        1.49500239        0.03452588
     9281.45610        1.54546039        0.03513474
     9287.02497        1.59327598        0.03570898
     9292.59719        1.60586257        0.03587838
     9298.17275        1.58651355        0.03568119
     9303.75165        1.57786797        0.03560120
     9309.33390        1.50587161        0.03480546
     9314.91950        1.49304316        0.03470527
     9320.50845        1.49757758        0.03477427
     9326.10076        1.47494650        0.03454525
     9331.69642        1.43426399        0.03407709
     9337.29544        1.38095223        0.03342528
     9342.89781        1.33326120        0.03285664
     9348.50355        1.30781899        0.03257845
     9354.11265        1.28897669        0.03236240
     9359.72512        1.28354255        0.03231680
     9365.34096        1.27967508        0.03231018
     9370.96016        1.25541507        0.03202148
     9376.58274        1.22252197        0.03159684
     9382.20869        1.20238273        0.03134171
     9387.83801        1.19533657        0.03127991
     9393.47072        1.21649232        0.03160204
     9399.10680        1.24913316        0.03205180
     9404.74626        1.26225732        0.03224895
     9410.38911        1.26837458        0.03237426
     9416.03534        1.27166095        0.03242955
     9421.68496        1.31775924        0.03300181
     9427.33798        1.37980380        0.03378115
     9432.99438        1.43915575        0.03454070
     9438.65417        1.52174031        0.03553149
     9444.31737        1.61760521        0.03665056
     9449.98396        1.74161864        0.03802243
     9455.65395        1.81887914        0.03888178
     9461.32734        1.95574843        0.04036522
     9467.00414        2.11468280        0.04200661
     9472.68434        2.22375450        0.04311019
     9478.36795        2.29914605        0.04388918
     9484.05497        2.40024019        0.04485515
     9489.74540        2.40837069        0.04495176
     9495.43925        2.36489833        0.04458261
     9501.13651        2.29605258        0.04398348
     9506.83720        2.18956310        0.04296230
     9512.54130        2.10743926        0.04215097
     9518.24882        2.01042809        0.04122005
     9523.95977        1.90608666        0.04018131
     9529.67415        1.83456990        0.03943853
     9535.39195        1.68931500        0.03786889
     9541.11319        1.56265984        0.03645621
     9546.83786        1.53146342        0.03610439
     9552.56596        1.46757656        0.03537632
     9558.29750        1.40487448        0.03465094
     9564.03248        1.35637734        0.03405802
     9569.77090        1.33180595        0.03375428
     9575.51276        1.30331930        0.03341471
     9581.25807        1.26122452        0.03290697
     9587.00682        1.22289296        0.03242303
     9592.75903        1.25059204        0.03279907
     9598.51468        1.25056757        0.03280378
     9604.27379        1.21196907        0.03231741
     9610.03635        1.21242013        0.03234832
     9615.80238        1.19914723        0.03220568
     9621.57186        1.17982459        0.03198233
     9627.34480        1.15588955        0.03168521
     9633.12121        1.15914308        0.03174438
     9638.90108        1.20116739        0.03235419
     9644.68442        1.21061893        0.03250847
     9650.47123        1.20257533        0.03242151
     9656.26151        1.20175171        0.03241614
     9662.05527        1.20816520        0.03250148
     9667.85250        1.22088387        0.03270683
     9673.65322        1.20067408        0.03244483
     9679.45741        1.19974467        0.03246768
     9685.26508        1.23573242        0.03300831
     9691.07624        1.24403992        0.03311396
     9696.89089        1.22372852        0.03284738
     9702.70902        1.22366970        0.03289538
     9708.53065        1.23565550        0.03305687
     9714.35577        1.28709671        0.03373199
     9720.18438        1.32624127        0.03426737
     9726.01649        1.36050814        0.03475477
     9731.85210        1.42113579        0.03554299
     9737.69121        1.46781136        0.03613353
     9743.53383        1.52539635        0.03683552
     9749.37995        1.53418234        0.03696817
     9755.22957        1.53745989        0.03707214
     9761.08271        1.54460120        0.03718151
     9766.93936        1.52420670        0.03692002
     9772.79952        1.54169473        0.03716563
     9778.66320        1.55206452        0.03732778
     9784.53040        1.52700052        0.03701497
     9790.40112        1.48410487        0.03648506
     9796.27536        1.42740902        0.03582873
     9802.15313        1.41680329        0.03571973
     9808.03442        1.43948199        0.03602214
     9813.91924        1.40186866        0.03556130
     9819.80759        1.38502042        0.03535852
     9825.69947        1.36528224        0.03516161
     9831.59489        1.32141593        0.03464948
     9837.49385        1.30987904        0.03451039
     9843.39635        1.28198235        0.03415168
     9849.30239        1.26161434        0.03389686
     9855.21197        1.27785170        0.03415286
     9861.12509        1.27583634        0.03417288
     9867.04177        1.27480310        0.03418986
     9872.96199        1.27070541        0.03413392
     9878.88577        1.27913679        0.03425937
     9884.81310        1.27162806        0.03417611
     9890.74399        1.28857522        0.03440695
     9896.67844        1.34737170        0.03522892
     9902.61644        1.35403500        0.03536669
     9908.55801        1.35917399        0.03546324
     9914.50315        1.40311819        0.03605546
     9920.45185        1.41557293        0.03620675
     9926.40412        1.51548522        0.03750320
     9932.35996        1.56908674        0.03819782
     9938.31938        1.62578281        0.03889556
     9944.28237        1.75867446        0.04050500
     9950.24894        1.89080395        0.04200596
     9956.21909        2.03804763        0.04362790
     9962.19282        2.20815707        0.04544952
     9968.17014        2.35809757        0.04699708
     9974.15104        2.50701163        0.04846334
     9980.13553        2.63099790        0.04969257
     9986.12361        2.80405193        0.05135844
     9992.11529        2.92757375        0.05253693
     9998.11056        3.09983222        0.05409723
    10004.10942        3.18745632        0.05490336
    10010.11189        3.24070935        0.05539954
    10016.11795        3.28993846        0.05587768
    10022.12763        3.31528519        0.05611002
    10028.14090        3.35884019        0.05651222
    10034.15779        3.47232182        0.05751913
    10040.17828        3.60290172        0.05861312
    10046.20239        3.74311074        0.05977591
    10052.23011        3.87630162        0.06087582
    10058.26145        4.00532892        0.06188296
    10064.29640        4.22081998        0.06355040
    10070.33498        4.35507967        0.06460740
    10076.37718        4.42972207        0.06517202
    10082.42301        4.48202793        0.06564398
    10088.47246        4.50175092        0.06586731
    10094.52555        4.49435776        0.06587891
    10100.58226        4.39037189        0.06515471
    10106.64261        4.18769669        0.06367932
    10112.70660        3.94523257        0.06185447
    10118.77422        3.68912933        0.05985470
    10124.84549        3.43895391        0.05783675
    10130.92039        3.22525923        0.05603538
    10136.99895        2.96601378        0.05376576
    10143.08114        2.73001332        0.05162876
    10149.16699        2.57304420        0.05016235
    10155.25649        2.42625007        0.04877890
    10161.34965        2.31018672        0.04761760
    10167.44646        2.23490529        0.04689059
    10173.54692        2.11541701        0.04564592
    10179.65105        1.99645970        0.04436116
    10185.75884        1.84683302        0.04269608
    10191.87030        1.81551840        0.04240398
    10197.98542        1.73730080        0.04151439
    10204.10421        1.68921189        0.04097186
    10210.22667        1.68007217        0.04085113
    10216.35281        1.58371042        0.03969494
    10222.48262        1.52459231        0.03897638
    10228.61611        1.57337704        0.03962657
    10234.75328        1.53443208        0.03918618
    10240.89413        1.46915183        0.03839220
    10247.03867        1.47346746        0.03844263
    10253.18689        1.45893709        0.03828798
    10259.33881        1.46099811        0.03834333
    10265.49441        1.44527116        0.03819232
    10271.65371        1.44900051        0.03826402
    10277.81670        1.45902696        0.03841308
    10283.98339        1.42847941        0.03803115
    10290.15378        1.43178829        0.03813879
    10296.32787        1.48746323        0.03892326
    10302.50567        1.51314134        0.03927792
    10308.68717        1.50078962        0.03916993
    10314.87238        1.52479289        0.03948593
    10321.06131        1.51907969        0.03938751
    10327.25394        1.51077313        0.03935520
    10333.45030        1.49428668        0.03920392
    10339.65037        1.46185591        0.03878988
    10345.85416        1.50339431        0.03936224
    10352.06167        1.51938819        0.03961555
    10358.27291        1.51453103        0.03960131
    10364.48787        1.55204214        0.04010677
    10370.70656        1.47034342        0.03906006
    10376.92899        1.45110862        0.03882443
    10383.15514        1.47245688        0.03915114
    10389.38504        1.48565183        0.03934383
    10395.61867        1.48462314        0.03936847
    10401.85604        1.45921455        0.03906089
    10408.09715        1.43944886        0.03885074
    10414.34201        1.44219649        0.03891628
    10420.59062        1.44842024        0.03900872
    10426.84297        1.46480926        0.03926004
    10433.09908        1.52549778        0.04010235
    10439.35893        1.54996164        0.04041633
    10445.62255        1.58034654        0.04085514
    10451.88992        1.55177511        0.04051516
    10458.16106        1.56809508        0.04077033
    10464.43595        1.56826219        0.04080219
    10470.71462        1.62012349        0.04152726
    10476.99704        1.63370777        0.04172724
    10483.28324        1.60683014        0.04142339
    10489.57321        1.62980185        0.04174701
    10495.86696        1.60763598        0.04152810
    10502.16448        1.54076446        0.04071574
    10508.46578        1.49149828        0.04006428
    10514.77086        1.45494456        0.03957350
    10521.07972        1.43606800        0.03934114
    10527.39237        1.40996500        0.03899762
    10533.70880        1.35646386        0.03828199
    10540.02903        1.30694732        0.03759025
    10546.35304        1.25247153        0.03681124
    10552.68086        1.23568360        0.03659415
    10559.01246        1.24467697        0.03672587
    10565.34787        1.22831158        0.03650365
    10571.68708        1.22385073        0.03648684
    10578.03009        1.23316261        0.03667868
    10584.37691        1.19571771        0.03617883
    10590.72754        1.17555452        0.03591586
    10597.08197        1.17571754        0.03593309
    10603.44022        1.16430373        0.03578233
    10609.80229        1.15767659        0.03570759
    10616.16817        1.15959256        0.03578863
    10622.53787        1.21277817        0.03660516
    10628.91139        1.23189745        0.03686501
    10635.28874        1.23101852        0.03689033
    10641.66991        1.28423881        0.03773818
    10648.05491        1.30063639        0.03805509
    10654.44375        1.32230794        0.03839732
    10660.83641        1.40949358        0.03962244
    10667.23291        1.45805112        0.04032471
    10673.63325        1.47230920        0.04060261
    10680.03743        1.52647171        0.04138421
    10686.44546        1.55788934        0.04183618
    10692.85732        1.53957635        0.04160480
    10699.27304        1.45469827        0.04048288
    10705.69260        1.38194188        0.03953083
    10712.11602        1.35349852        0.03916539
    10718.54329        1.32209248        0.03869932
    10724.97441        1.28705733        0.03818299
    10731.40940        1.23781516        0.03746792
    10737.84824        1.20299123        0.03699635
    10744.29095        1.19507667        0.03691789
    10750.73753        1.21489439        0.03727917
    10757.18797        1.17791380        0.03673396
    10763.64228        1.13522870        0.03610058
    10770.10047        1.10948069        0.03574794
    10776.56253        1.10426990        0.03568122
    10783.02847        1.14611914        0.03635573
    10789.49828        1.14406122        0.03633023
    10795.97198        1.10689175        0.03577747
    10802.44956        1.13607437        0.03625368
    10808.93103        1.12228811        0.03605598
    10815.41639        1.07300053        0.03529772
    10821.90564        1.07132749        0.03530854
    10828.39879        1.07009927        0.03534925
    10834.89583        1.07354362        0.03544393
    10841.39676        1.08872443        0.03572342
    10847.90160        1.08565304        0.03567825
    10854.41034        1.05762751        0.03523107
    10860.92299        1.07677253        0.03557859
    10867.43954        1.09685431        0.03594933
    10873.96001        1.08919609        0.03584946
    10880.48438        1.08009763        0.03573954
    10887.01267        1.11434953        0.03632952
    10893.54488        1.17118790        0.03729480
    10900.08101        1.23795008        0.03838083
    10906.62106        1.27291928        0.03897357
    10913.16503        1.33035973        0.03986315
    10919.71293        1.40362099        0.04098544
    10926.26476        1.41363627        0.04116756
    10932.82051        1.38877548        0.04083655
    10939.38021        1.38642048        0.04087297
    10945.94383        1.37651371        0.04075124
    10952.51140        1.34750148        0.04030116
    10959.08291        1.29575039        0.03958750
    10965.65836        1.29317673        0.03959459
    10972.23775        1.27957577        0.03939172
    10978.82109        1.26179865        0.03917251
    10985.40839        1.25373968        0.03909160
    10991.99963        1.24139911        0.03894747
    10998.59483        1.21481723        0.03859055
    11005.19399        1.20650718        0.03847681
    11011.79711        1.22981308        0.03887926
    11018.40418        1.24865998        0.03918833
    11025.01523        1.24267366        0.03911380
    11031.63024        1.24123155        0.03917186
    11038.24921        1.29730916        0.04012979
    11044.87216        1.31675125        0.04046483
    11051.49909        1.35171509        0.04102548
    11058.12999        1.33309419        0.04078598
    11064.76486        1.28099606        0.04000319
    11071.40372        1.25573435        0.03961343
    11078.04657        1.24863498        0.03955039
    11084.69339        1.28180714        0.04012666
    11091.34421        1.28260316        0.04017291
    11097.99902        1.29393561        0.04034153
    11104.65781        1.28540913        0.04023872
    11111.32061        1.26508552        0.03997169
    11117.98740        1.22804323        0.03943556
    11124.65819        1.21459385        0.03928228
    11131.33299        1.19590089        0.03900388
    11138.01179        1.19656451        0.03904583
    11144.69460        1.26661984        0.04022289
    11151.38141        1.29077899        0.04063784
    11158.07224        1.29190433        0.04069847
    11164.76709        1.32227328        0.04121881
    11171.46595        1.40692322        0.04254496
    11178.16883        1.52119488        0.04428686
    11184.87573        1.60038977        0.04547403
    11191.58665        1.67362790        0.04656502
    11198.30160        1.72959396        0.04738218
    11205.02058        1.75857043        0.04783064
    11211.74360        1.78464294        0.04822321
    11218.47064        1.78954142        0.04831815
    11225.20173        1.77260326        0.04815741
    11231.93685        1.78098152        0.04830949
    11238.67601        1.78632580        0.04839877
    11245.41921        1.70518269        0.04731207
    11252.16647        1.62828093        0.04627537
    11258.91777        1.57315306        0.04552334
    11265.67312        1.53002637        0.04491912
    11272.43252        1.44711630        0.04374511
    11279.19598        1.39786931        0.04306981
    11285.96350        1.38169907        0.04286119
    11292.73508        1.33918815        0.04222017
    11299.51072        1.29376198        0.04155433
    11306.29042        1.26397170        0.04116129
    11313.07420        1.24790207        0.04090800
    11319.86204        1.23450115        0.04073112
    11326.65396        1.19199401        0.04007984
    11333.44995        1.20189813        0.04027819
    11340.25002        1.23205389        0.04082038
    11347.05417        1.21338567        0.04053638
    11353.86240        1.22641853        0.04079842
    11360.67472        1.24286128        0.04112288
    11367.49113        1.28823629        0.04190707
    11374.31162        1.32506596        0.04255112
    11381.13621        1.41483730        0.04398554
    11387.96489        1.46840923        0.04483199
    11394.79767        1.59888993        0.04680823
    11401.63455        1.74869350        0.04903360
    11408.47553        1.88333568        0.05096721
    11415.32061        2.07333203        0.05350664
    11422.16981        2.30420646        0.05648524
    11429.02311        2.45088957        0.05833983
    11435.88052        2.49641506        0.05896197
    11442.74205        2.53198450        0.05944226
    11449.60769        2.46882860        0.05874136
    11456.47746        2.34982288        0.05736798
    11463.35135        2.23292361        0.05593287
    11470.22936        2.17796022        0.05530659
    11477.11149        2.03048883        0.05351223
    11483.99776        1.92096569        0.05212030
    11490.88816        1.86849138        0.05141468
    11497.78269        1.75421327        0.04988078
    11504.68136        1.65985816        0.04858241
    11511.58417        1.58122465        0.04740425
    11518.49112        1.40988747        0.04480998
    11525.40222        1.40481851        0.04478900
    11532.31746        1.33989123        0.04377414
    11539.23685        1.30596085        0.04325772
    11546.16039        1.24812748        0.04235352
    11553.08809        1.21717382        0.04184189
    11560.01994        1.22189166        0.04197898
    11566.95595        1.21350010        0.04188522
    11573.89612        1.15119800        0.04083045
    11580.84046        1.14073405        0.04066283
    11587.78897        1.18826195        0.04155833
    11594.74164        1.15512996        0.04101011
    11601.69849        1.10559207        0.04014373
    11608.65950        1.09518058        0.04000491
    11615.62470        1.13242389        0.04077761
    11622.59407        1.07232808        0.03972017
    11629.56763        1.01715672        0.03870742
    11636.54537        1.04084631        0.03919668
    11643.52730        1.06308037        0.03965243
    11650.51342        1.05617214        0.03956629
    11657.50372        1.04026491        0.03926087
    11664.49823        1.05313701        0.03953912
    11671.49692        1.09091754        0.04027999
    11678.49982        1.11102344        0.04068775
    11685.50692        1.09098976        0.04034720
    11692.51823        1.04668955        0.03956219
    11699.53374        1.06054530        0.03987998
    11706.55346        1.06979469        0.04012431
    11713.57739        1.08127596        0.04038797
    11720.60554        1.07285669        0.04029130
    11727.63790        1.06414908        0.04017605
    11734.67448        1.06869524        0.04029682
    11741.71529        1.08211875        0.04059050
    11748.76032        1.05605644        0.04010913
    11755.80957        1.08055271        0.04062902
    11762.86306        1.06600811        0.04041358
    11769.92078        1.03284281        0.03982068
    11776.98273        1.06580454        0.04052424
    11784.04892        1.07944326        0.04078421
    11791.11935        1.09500463        0.04110672
    11798.19402        1.05812085        0.04043988
    11805.27294        1.03291778        0.04001294
    11812.35610        1.02060827        0.03981423
    11819.44351        1.04964822        0.04041024
    11826.53518        1.09596790        0.04135321
    11833.63110        1.15478751        0.04251090
    11840.73128        1.16204003        0.04272689
    11847.83572        1.18492953        0.04320057
    11854.94442        1.20067181        0.04355308
    11862.05739        1.21357416        0.04382525
    11869.17462        1.28249096        0.04506012
    11876.29613        1.41356450        0.04733079
    11883.42190        1.57968719        0.05009110
    11890.55196        1.72442374        0.05240596
    11897.68629        1.85700989        0.05443352
    11904.82490        2.06907747        0.05751386
    11911.96779        2.26558884        0.06024356
    11919.11497        2.52460195        0.06365979
    11926.26644        2.75543371        0.06651595
    11933.42220        3.07484349        0.07033891
    11940.58226        3.39010166        0.07396819
    11947.74661        3.79368753        0.07829748
    11954.91525        4.14479423        0.08192519
    11962.08820        4.36587270        0.08420305
    11969.26546        4.59354856        0.08645786
    11976.44702        4.85274194        0.08893357
    11983.63288        4.88879066        0.08935400
    11990.82306        4.73456321        0.08806064
    11998.01756        4.71327224        0.08790151
    12005.21637        4.47218158        0.08573622
    12012.41950        4.15879997        0.08275286
    12019.62695        3.91244847        0.08031906
    12026.83873        3.69224899        0.07811000
    12034.05483        3.50129566        0.07621994
    12041.27526        3.29726105        0.07406405
    12048.50003        3.19500181        0.07294882
    12055.72913        3.11355052        0.07208051
    12062.96256        3.10695217        0.07206523
    12070.20034        3.17316758        0.07288839
    12077.44246        3.24938253        0.07382432
    12084.68893        3.28255361        0.07427042
    12091.93974        3.40262977        0.07571464
    12099.19490        3.60247852        0.07795466
    12106.45442        3.72742902        0.07944046
    12113.71829        3.73355927        0.07958791
    12120.98652        3.69621655        0.07929637
    12128.25912        3.67948442        0.07920991
    12135.53607        3.65668622        0.07903330
    12142.81739        3.53271940        0.07779064
    12150.10308        3.41015367        0.07649904
    12157.39315        3.31651942        0.07552805
    12164.68758        3.25381298        0.07487903
    12171.98639        3.11666969        0.07338726
    12179.28959        2.92401835        0.07116168
    12186.59716        2.70497612        0.06849641
    12193.90912        2.56418678        0.06674517
    12201.22546        2.36503006        0.06416894
    12208.54620        2.14689945        0.06118728
    12215.87133        2.03443553        0.05962983
    12223.20085        1.98882585        0.05905056
    12230.53477        1.92189907        0.05809471
    12237.87309        1.81744627        0.05654196
    12245.21582        1.70742020        0.05486819
    12252.56294        1.69286885        0.05468503
    12259.91448        1.63892031        0.05384419
    12267.27043        1.55456589        0.05250394
    12274.63079        1.54477832        0.05238629
    12281.99557        1.56680514        0.05282367
    12289.36477        1.57555899        0.05296709
    12296.73839        1.67957492        0.05474347
    12304.11643        1.70797685        0.05531692
    12311.49890        1.77412353        0.05646529
    12318.88580        1.92806422        0.05891650
    12326.27713        1.98762706        0.05988898
    12333.67290        2.14078649        0.06219573
    12341.07310        2.30248712        0.06455968
    12348.47775        2.42612357        0.06636922
    12355.88683        2.48247106        0.06720843
    12363.30036        2.44414555        0.06678493
    12370.71834        2.45112325        0.06692008
    12378.14078        2.44135551        0.06686153
    12385.56766        2.36159048        0.06585719
    12392.99900        2.23862500        0.06419431
    12400.43480        2.11499692        0.06250831
    12407.87506        2.01582428        0.06109643
    12415.31979        1.91401395        0.05955059
    12422.76898        1.80528668        0.05789524
    12430.22264        1.68998209        0.05607817
    12437.68077        1.57542269        0.05415562
    12445.14338        1.62252630        0.05503816
    12452.61047        1.54998488        0.05388198
    12460.08203        1.41651649        0.05158049
    12467.55808        1.34619016        0.05031511
    12475.03862        1.30832760        0.04961718
    12482.52364        1.29396371        0.04936269
    12490.01315        1.32578950        0.05001286
    12497.50716        1.25821465        0.04883156
    12505.00567        1.20631350        0.04794345
    12512.50867        1.21617719        0.04817587
    12520.01618        1.24001371        0.04865382
    12527.52819        1.22795345        0.04847436
    12535.04470        1.19266204        0.04785779
    12542.56573        1.13457722        0.04670568
    12550.09127        1.14030590        0.04687323
    12557.62132        1.13002558        0.04667639
    12565.15590        1.13542908        0.04687396
    12572.69499        1.11790406        0.04660233
    12580.23861        1.09926194        0.04625811
    12587.78675        1.14388369        0.04728589
    12595.33942        1.09722629        0.04632059
    12602.89663        1.05437399        0.04548937
    12610.45836        1.05606971        0.04553197
    12618.02464        1.09210001        0.04634073
    12625.59545        1.12433264        0.04709305
    12633.17081        1.12064527        0.04707101
    12640.75071        1.10235083        0.04672433
    12648.33516        1.11346515        0.04699905
    12655.92416        1.11199736        0.04703819
    12663.51772        1.11813815        0.04716498
    12671.11583        1.09258588        0.04668681
    12678.71850        1.02881731        0.04542666
    12686.32573        1.06565300        0.04626255
    12693.93753        1.05911496        0.04615094
    12701.55389        1.12072525        0.04752044
    12709.17482        1.13594020        0.04788961
    12716.80033        1.14974320        0.04828847
    12724.43041        1.13299288        0.04799926
    12732.06506        1.13351965        0.04806941
    12739.70430        1.14206373        0.04830758
    12747.34813        1.12632815        0.04797871
    12754.99653        1.09029141        0.04729840
    12762.64953        1.08851190        0.04732832
    12770.30712        1.12145996        0.04802049
    12777.96931        1.13352093        0.04831895
    12785.63609        1.14243380        0.04863388
    12793.30747        1.08623558        0.04752496
    12800.98345        1.01851790        0.04602555
    12808.66404        1.08648571        0.04755940
    12816.34924        1.08220894        0.04755015
    12824.03905        1.10083825        0.04803255
    12831.73348        1.12476895        0.04858454
    12839.43252        1.09972013        0.04807708
    12847.13618        1.05465341        0.04713568
    12854.84446        1.02914838        0.04659015
    12862.55736        1.06892414        0.04754698
    12870.27490        1.08694584        0.04801719
    12877.99706        1.05926524        0.04747101
    12885.72386        1.04030164        0.04710639
    12893.45530        1.06230985        0.04769774
    12901.19137        1.06191813        0.04772848
    12908.93208        1.08537330        0.04827266
    12916.67744        1.07560088        0.04813980
    12924.42745        1.06242028        0.04787156
    12932.18211        1.07149292        0.04817410
    12939.94141        1.07216995        0.04824784
    12947.70538        1.06829153        0.04817372
    12955.47400        1.08398084        0.04860296
    12963.24729        1.07165926        0.04830976
    12971.02524        1.12875205        0.04966946
    12978.80785        1.09574419        0.04901625
    12986.59514        1.07344877        0.04852363
    12994.38709        1.11177903        0.04941954
    13002.18372        1.13398307        0.05003561
    13009.98504        1.13257404        0.05007147
    13017.79103        1.08587695        0.04907352
    13025.60170        1.05163227        0.04833980
    13033.41706        1.06435679        0.04869233
    13041.23711        1.08352655        0.04921711
    13049.06185        1.12252439        0.05017888
    13056.89129        1.12453925        0.05023079
    13064.72543        1.12135468        0.05023779
    13072.56426        1.08629201        0.04949822
    13080.40780        1.07299385        0.04919070
    13088.25604        1.05531107        0.04884485
    13096.10900        1.09368410        0.04978477
    13103.96666        1.12706225        0.05059109
    13111.82904        1.11333472        0.05038791
    13119.69614        1.10409165        0.05022263
    13127.56796        1.06383640        0.04929823
    13135.44450        1.06665178        0.04939157
    13143.32577        1.09546697        0.05018723
    13151.21176        1.12019255        0.05080949
    13159.10249        1.12508856        0.05095112
    13166.99795        1.14728787        0.05148899
    13174.89815        1.10700083        0.05068341
    13182.80309        1.14031198        0.05153287
    13190.71277        1.14258897        0.05160828
    13198.62720        1.10349470        0.05075114
    13206.54637        1.10167264        0.05077671
    13214.47030        1.12869803        0.05146865
    13222.39898        1.12761096        0.05145572
    13230.33242        1.16086269        0.05226527
    13238.27062        1.19618659        0.05317075
    13246.21359        1.21807312        0.05376809
    13254.16131        1.22408362        0.05396806
    13262.11381        1.24987472        0.05454647
    13270.07108        1.25956241        0.05480778
    13278.03312        1.30037819        0.05578635
    13285.99994        1.37531121        0.05743677
    13293.97154        1.37723759        0.05753953
    13301.94792        1.39649522        0.05798916
    13309.92909        1.50612845        0.06026538
    13317.91505        1.58564760        0.06193358
    13325.90580        1.69199955        0.06404384
    13333.90134        1.96680110        0.06911141
    13341.90168        2.17707378        0.07283145
    13349.90682        2.28825660        0.07487846
    13357.91677        2.46079035        0.07770833
    13365.93152        2.60679666        0.08003036
    13373.95108        2.72402903        0.08193843
    13381.97545        2.81325645        0.08338502
    13390.00463        2.83234023        0.08373002
    13398.03864        2.73057742        0.08231278
    13406.07746        2.61130494        0.08055735
    13414.12111        2.55089780        0.07978332
    13422.16958        2.34241217        0.07654672
    13430.22288        2.10758830        0.07256575
    13438.28101        2.01108578        0.07097133
    13446.34398        1.95408056        0.07006334
    13454.41179        1.90004716        0.06926556
    13462.48444        1.73089469        0.06618398
    13470.56193        1.61144445        0.06391634
    13478.64426        1.60062547        0.06371648
    13486.73145        1.65165822        0.06481387
    13494.82349        1.62348216        0.06432422
    13502.92038        1.53969449        0.06274317
    13511.02214        1.48526908        0.06168831
    13519.12875        1.46279371        0.06118661
    13527.24023        1.50331977        0.06205600
    13535.35657        1.62260219        0.06455877
    13543.47778        1.77032629        0.06752924
    13551.60387        1.96320100        0.07117972
    13559.73483        2.16879151        0.07487979
    13567.87067        2.39994398        0.07883648
    13576.01140        2.65657539        0.08305189
    13584.15700        2.83727782        0.08596759
    13592.30750        2.85763708        0.08640106
    13600.46288        2.94911929        0.08782637
    13608.62316        2.89953449        0.08710979
    13616.78833        2.84249129        0.08628914
    13624.95841        2.72351617        0.08454640
    13633.13338        2.58946614        0.08250648
    13641.31326        2.45146366        0.08026486
    13649.49805        2.29764237        0.07783041
    13657.68775        2.28427992        0.07769271
    13665.88236        2.10194038        0.07463222
    13674.08189        2.09436916        0.07454617
    13682.28634        2.18990684        0.07628182
    13690.49571        2.26643533        0.07760542
    13698.71001        2.33973178        0.07887339
    13706.92923        2.50774272        0.08171549
    13715.15339        2.71770026        0.08510544
    13723.38248        2.96139181        0.08890928
    13731.61651        3.19855562        0.09251482
    13739.85548        3.40544292        0.09554230
    13748.09940        3.47741225        0.09665241
    13756.34826        3.55143239        0.09776324
    13764.60207        3.39062272        0.09557852
    13772.86083        3.24773951        0.09357653
    13781.12454        3.04644649        0.09075412
    13789.39322        2.69670284        0.08538958
    13797.66685        2.44500590        0.08137553
    13805.94545        2.20729016        0.07731613
    13814.22902        2.05462726        0.07467539
    13822.51756        1.91959694        0.07218601
    13830.81107        1.78464893        0.06958394
    13839.10956        1.68236315        0.06758496
    13847.41302        1.59363963        0.06588402
    13855.72147        1.56386370        0.06535256
    13864.03490        1.42466831        0.06249449
    13872.35332        1.35828556        0.06095652
    13880.67674        1.34337028        0.06057810
    13889.00514        1.33506853        0.06045506
    13897.33854        1.32222029        0.06028247
    13905.67695        1.30089586        0.05978558
    13914.02035        1.26759557        0.05902335
    13922.36877        1.24254716        0.05846569
    13930.72219        1.24513754        0.05852953
    13939.08062        1.25515862        0.05880353
    13947.44407        1.18184352        0.05708635
    13955.81254        1.15869524        0.05654864
    13964.18602        1.21893461        0.05804073
    13972.56453        1.27873238        0.05949419
    13980.94807        1.26472115        0.05913486
    13989.33664        1.22574960        0.05825179
    13997.73024        1.17443993        0.05702930
    14006.12888        1.23054408        0.05845749
    14014.53256        1.21878384        0.05828593
    14022.94128        1.24577804        0.05892057
    14031.35504        1.25297061        0.05906934
    14039.77386        1.28331231        0.05981306
    14048.19772        1.27522754        0.05961336
    14056.62664        1.20726089        0.05802453
    14065.06062        1.22988032        0.05862452
    14073.49965        1.24091540        0.05900392
    14081.94375        1.20247925        0.05810160
    14090.39292        1.22285409        0.05864256
    14098.84715        1.24454602        0.05916293
    14107.30646        1.30514107        0.06058729
    14115.77085        1.31975148        0.06097100
    14124.24031        1.30083364        0.06057337
    14132.71485        1.27007675        0.05985809
    14141.19448        1.33273196        0.06143233
    14149.67920        1.40783471        0.06318554
    14158.16901        1.44507170        0.06409027
    14166.66391        1.38980854        0.06274960
    14175.16391        1.39519368        0.06283776
    14183.66900        1.46306056        0.06442859
    14192.17921        1.53244756        0.06600567
    14200.69451        1.57242960        0.06696610
    14209.21493        1.62080989        0.06795465
    14217.74046        1.60477735        0.06762398
    14226.27110        1.58342534        0.06720404
    14234.80687        1.67325504        0.06910656
    14243.34775        1.70932280        0.06990750
    14251.89376        1.75126469        0.07081240
    14260.44489        1.82168536        0.07231938
    14269.00116        1.89892524        0.07385030
    14277.56256        2.00226875        0.07580798
    14286.12910        2.00274392        0.07583087
    14294.70078        2.02675259        0.07629735
    14303.27760        2.00040639        0.07589410
    14311.85956        2.05929523        0.07708210
    14320.44668        2.09598761        0.07771909
    14329.03895        2.08086066        0.07745193
    14337.63637        2.04139633        0.07676481
    14346.23895        2.01589461        0.07632669
    14354.84670        2.08347648        0.07769284
    14363.45960        1.99949486        0.07616740
    14372.07768        1.96846421        0.07561812
    14380.70093        1.96070486        0.07556908
    14389.32935        1.96832502        0.07572746
    14397.96295        2.02371645        0.07680710
    14406.60172        2.07589645        0.07782270
    14415.24568        2.10305186        0.07823059
    14423.89483        2.22647322        0.08050334
    14432.54917        2.48695561        0.08521956
    14441.20870        2.77529119        0.09008729
    14449.87342        3.07992355        0.09498040
    14458.54335        3.39956369        0.09982653
    14467.21847        3.83979670        0.10603031
    14475.89880        4.19270297        0.11095609
    14484.58434        4.41410937        0.11397942
    14493.27509        4.55487573        0.11583086
    14501.97106        4.50855103        0.11542519
    14510.67224        4.36157581        0.11359731
    14519.37865        4.12545945        0.11034177
    14528.09027        3.89639687        0.10726648
    14536.80713        3.54102075        0.10226728
    14545.52921        3.21599643        0.09754444
    14554.25653        2.91323035        0.09292868
    14562.98908        2.70854321        0.08970068
    14571.72688        2.47317593        0.08580465
    14580.46991        2.25482726        0.08195760
    14589.21819        2.16245460        0.08011319
    14597.97172        2.08861600        0.07881061
    14606.73051        1.96574979        0.07650792
    14615.49455        1.88167872        0.07484532
    14624.26384        1.82285541        0.07370150
    14633.03840        1.83601486        0.07402561
    14641.81822        1.92934407        0.07594760
    14650.60331        2.03931930        0.07810684
    14659.39368        2.11577423        0.07947686
    14668.18931        2.22680350        0.08154978
    14676.99023        2.44861542        0.08564222
    14685.79642        2.77756602        0.09122519
    14694.60790        3.15961223        0.09741312
    14703.42466        3.59009204        0.10389149
    14712.24672        4.15167147        0.11168100
    14721.07407        4.82421382        0.12048276
    14729.90671        5.34139438        0.12683395
    14738.74465        5.68937627        0.13097842
    14747.58790        5.82748279        0.13268378
    14756.43645        6.08045361        0.13555963
    14765.29032        5.98085294        0.13457789
    14774.14949        5.74397457        0.13202139
    14783.01398        5.39902746        0.12792268
    14791.88379        4.87498977        0.12155038
    14800.75892        4.34074861        0.11472587
    14809.63937        4.02973225        0.11054031
    14818.52516        3.58701892        0.10443181
    14827.41627        3.19348933        0.09857052
    14836.31272        2.86211281        0.09337921
    14845.21451        2.66649976        0.09020229
    14854.12164        2.39720863        0.08551272
    14863.03411        2.12176463        0.08047095
    14871.95193        2.01040076        0.07838250
    14880.87510        1.86808716        0.07554404
    14889.80363        1.75870408        0.07331573
    14898.73751        1.62634718        0.07050314
    14907.67675        1.58382645        0.06963714
    14916.62136        1.55113419        0.06902521
    14925.57133        1.47225299        0.06720388
    14934.52667        1.48487091        0.06759947
    14943.48739        1.49688945        0.06798758
    14952.45348        1.45897185        0.06709091
    14961.42496        1.32207826        0.06388501
    14970.40181        1.29476239        0.06332397
    14979.38405        1.31491591        0.06372496
    14988.37168        1.30852894        0.06360942
    14997.36470        1.25422348        0.06233982
    15006.36312        1.28295707        0.06306725
    15015.36694        1.28058239        0.06312515
    15024.37616        1.26686213        0.06271379
    15033.39079        1.26741407        0.06269991
    15042.41082        1.22490126        0.06175897
    15051.43627        1.24140077        0.06217556
    15060.46713        1.29887328        0.06362355
    15069.50341        1.26853448        0.06291340
    15078.54511        1.19095959        0.06104410
    15087.59224        1.15628033        0.06014162
    15096.64479        1.16166114        0.06024685
    15105.70278        1.17617475        0.06067343
    15114.76620        1.23015869        0.06211333
    15123.83506        1.22387444        0.06194509
    15132.90936        1.24868841        0.06270552
    15141.98911        1.18472383        0.06106990
    15151.07430        1.23847578        0.06247651
    15160.16495        1.23568398        0.06246459
    15169.26105        1.20224747        0.06165953
    15178.36260        1.21394734        0.06203823
    15187.46962        1.22680545        0.06239091
    15196.58210        1.21693880        0.06206527
    15205.70005        1.17980841        0.06109476
    15214.82347        1.23369685        0.06251526
    15223.95237        1.18338234        0.06131844
    15233.08674        1.20975250        0.06204079
    15242.22659        1.27057073        0.06353857
    15251.37193        1.21181031        0.06218526
    15260.52275        1.18760441        0.06162699
    15269.67906        1.16677420        0.06102554
    15278.84087        1.15778488        0.06087649
    15288.00817        1.20661221        0.06220776
    15297.18098        1.18873443        0.06177230
    15306.35929        1.17174475        0.06143901
    15315.54310        1.25422418        0.06359901
    15324.73243        1.23813240        0.06328505
    15333.92727        1.18749211        0.06207508
    15343.12763        1.16279407        0.06140973
    15352.33350        1.13604062        0.06063638
    15361.54490        1.20110547        0.06251012
    15370.76183        1.20036512        0.06240263
    15379.98429        1.22881078        0.06315558
    15389.21228        1.21329782        0.06287945
    15398.44580        1.20185772        0.06261813
    15407.68487        1.17004960        0.06181353
    15416.92948        1.12000579        0.06058245
    15426.17964        1.13768077        0.06105627
    15435.43535        1.13434750        0.06106306
    15444.69661        1.13858885        0.06129325
    15453.96343        1.14064652        0.06143881
    15463.23580        1.14207402        0.06155481
    15472.51375        1.19272168        0.06294295
    15481.79725        1.21506726        0.06353637
    15491.08633        1.15783881        0.06204309
    15500.38098        1.08922951        0.06020716
    15509.68121        1.10341512        0.06070312
    15518.98702        1.17801656        0.06276776
    15528.29841        1.23702348        0.06438918
    15537.61539        1.24344184        0.06448567
    15546.93796        1.25206836        0.06482120
    15556.26613        1.20957921        0.06385438
    15565.59989        1.14295836        0.06212542
    15574.93924        1.18170280        0.06320892
    15584.28421        1.19974296        0.06380410
    15593.63478        1.24731462        0.06505427
    15602.99096        1.26347223        0.06550854
    15612.35275        1.23902350        0.06498751
    15621.72017        1.21569968        0.06444791
    15631.09320        1.20612418        0.06419399
    15640.47185        1.23896633        0.06508098
    15649.85614        1.27249009        0.06602981
    15659.24605        1.25796990        0.06570878
    15668.64160        1.27223784        0.06611966
    15678.04278        1.33563307        0.06774111
    15687.44961        1.36558194        0.06858627
    15696.86208        1.42257879        0.07010854
    15706.28020        1.49926387        0.07204331
    15715.70396        1.55069582        0.07341758
    15725.13339        1.52946470        0.07295836
    15734.56847        1.59940986        0.07465454
    15744.00921        1.67912121        0.07657872
    15753.45561        1.84077486        0.08022503
    15762.90769        2.04185849        0.08470110
    15772.36543        2.11636788        0.08628491
    15781.82885        2.12660655        0.08640061
    15791.29795        2.37317207        0.09138008
    15800.77273        2.76730788        0.09890505
    15810.25319        3.04604871        0.10386627
    15819.73934        3.22438205        0.10692905
    15829.23119        3.43414015        0.11043922
    15838.72872        3.73201455        0.11526657
    15848.23196        4.06080855        0.12040747
    15857.74090        4.02141103        0.12008165
    15867.25555        4.01151909        0.12017386
    15876.77590        3.98616701        0.11987614
    15886.30196        3.99209003        0.11996860
    15895.83375        3.74978415        0.11649249
    15905.37125        3.52297990        0.11300343
    15914.91447        3.29045153        0.10929559
    15924.46342        3.15544611        0.10711730
    15934.01810        2.97468085        0.10411609
    15943.57851        2.71831735        0.09972628
    15953.14465        2.49925308        0.09573614
    15962.71654        2.37865167        0.09334559
    15972.29417        2.23993842        0.09049949
    15981.87755        2.11305739        0.08804328
    15991.46667        1.90808103        0.08390901
    16001.06155        1.78445271        0.08120419
    16010.66219        1.75624402        0.08066705
    16020.26859        1.66282193        0.07849060
    16029.88075        1.61653098        0.07740200
    16039.49868        1.66185081        0.07866414
    16049.12238        1.62346045        0.07785370
    16058.75185        1.52803011        0.07555924
    16068.38710        1.49729961        0.07480144
    16078.02813        1.50605395        0.07510867
    16087.67495        1.45983015        0.07410035
    16097.32755        1.43293207        0.07350057
    16106.98595        1.35968310        0.07166412
    16116.65014        1.34404617        0.07121543
    16126.32013        1.37675766        0.07220948
    16135.99592        1.30969938        0.07057020
    16145.67752        1.31348062        0.07072291
    16155.36493        1.34038536        0.07151363
    16165.05815        1.38043564        0.07268123
    16174.75718        1.30382126        0.07064888
    16184.46204        1.30870216        0.07087571
    16194.17271        1.37088827        0.07271534
    16203.88922        1.35102347        0.07216428
    16213.61155        1.33777531        0.07192511
    16223.33972        1.28631072        0.07065463
    16233.07372        1.26106654        0.07004663
    16242.81357        1.22223596        0.06895961
    16252.55925        1.20691054        0.06848298
    16262.31079        1.22353737        0.06911937
    16272.06818        1.32052108        0.07185872
    16281.83142        1.32201954        0.07196411
    16291.60052        1.33808655        0.07246454
    16301.37548        1.34392824        0.07268598
    16311.15630        1.32694244        0.07230371
    16320.94300        1.25162094        0.07037372
    16330.73556        1.22060258        0.06955368
    16340.53400        1.26215801        0.07077484
    16350.33832        1.29494942        0.07172860
    16360.14853        1.20692840        0.06933850
    16369.96462        1.24667095        0.07056752
    16379.78659        1.27564753        0.07143607
    16389.61447        1.28857601        0.07187149
    16399.44823        1.32480340        0.07298856
    16409.28790        1.29872420        0.07238753
    16419.13348        1.20573114        0.06970196
    16428.98496        1.23210059        0.07044707
    16438.84235        1.25734660        0.07127979
    16448.70565        1.21504862        0.07016026
    16458.57488        1.22156907        0.07045037
    16468.45002        1.18132052        0.06947400
    16478.33109        1.24621227        0.07138081
    16488.21809        1.29288310        0.07269899
    16498.11102        1.30213769        0.07300688
    16508.00989        1.23491388        0.07120663
    16517.91469        1.22476088        0.07104083
    16527.82544        1.24793246        0.07186911
    16537.74214        1.24197952        0.07178268
    16547.66478        1.33177479        0.07434503
    16557.59338        1.41063699        0.07665063
    16567.52794        1.44787842        0.07771014
    16577.46845        1.46629742        0.07827159
    16587.41494        1.45594879        0.07804564
    16597.36738        1.47288361        0.07862435
    16607.32580        1.53563366        0.08041847
    16617.29020        1.59050732        0.08192151
    16627.26057        1.57916734        0.08167116
    16637.23693        1.50956521        0.07987967
    16647.21927        1.60113474        0.08235072
    16657.20760        1.61870528        0.08296403
    16667.20193        1.63280217        0.08331996
    16677.20225        1.73672560        0.08597959
    16687.20857        1.74840023        0.08643485
    16697.22090        1.69028133        0.08504223
    16707.23923        1.68461870        0.08496181
    16717.26357        1.80593223        0.08813668
    16727.29393        1.81348902        0.08844200
    16737.33031        1.84476887        0.08925758
    16747.37271        1.88455380        0.09039866
    16757.42113        1.91139251        0.09103418
    16767.47558        1.97550257        0.09259559
    16777.53607        2.00488352        0.09345167
    16787.60259        2.10407902        0.09584276
    16797.67515        2.22921460        0.09872680
    16807.75376        2.31018236        0.10064523
    16817.83841        2.21092647        0.09851488
    16827.92911        2.26038103        0.09984987
    16838.02587        2.27257299        0.10025633
    16848.12868        2.22425927        0.09920351
    16858.23756        2.20616684        0.09890228
    16868.35250        2.08145089        0.09614443
    16878.47352        2.09595100        0.09653142
    16888.60060        2.00499284        0.09443342
    16898.73376        1.94887670        0.09323829
    16908.87300        1.92854033        0.09281739
    16919.01832        1.84907526        0.09093942
    16929.16973        1.78254215        0.08928101
    16939.32724        1.62716540        0.08555669
    16949.49083        1.64160070        0.08606186
    16959.66053        1.65180908        0.08644737
    16969.83632        1.63730240        0.08606684
    16980.01823        1.61802559        0.08557014
    16990.20624        1.60645635        0.08534863
    17000.40036        1.53136503        0.08342634
    17010.60060        1.62281576        0.08610776
    17020.80696        1.64843081        0.08687722
    17031.01944        1.53948899        0.08401847
    17041.23806        1.50248183        0.08311290
    17051.46280        1.58151323        0.08518233
    17061.69368        1.60411022        0.08582251
    17071.93069        1.64777174        0.08723965
    17082.17385        1.66510900        0.08783541
    17092.42316        1.60174464        0.08623891
    17102.67861        1.71002040        0.08923285
    17112.94022        1.73286167        0.08976760
    17123.20798        1.75598482        0.09044215
    17133.48191        1.67335057        0.08851171
    17143.76200        1.65351345        0.08804983
    17154.04825        1.79259780        0.09175194
    17164.34068        1.83636239        0.09310128
    17174.63929        1.82812148        0.09309951
    17184.94407        1.88588766        0.09454027
    17195.25504        1.87218865        0.09426972
    17205.57219        1.82231149        0.09312399
    17215.89553        1.83314818        0.09357265
    17226.22507        1.82555730        0.09350671
    17236.56080        1.71378013        0.09074593
    17246.90274        1.69455369        0.09029332
    17257.25088        1.73536916        0.09142565
    17267.60523        1.70048977        0.09060700
    17277.96580        1.61320820        0.08833361
    17288.33258        1.64171369        0.08931999
    17298.70558        1.52958027        0.08611170
    17309.08480        1.47407465        0.08461308
    17319.47025        1.49853953        0.08548054
    17329.86193        1.53172256        0.08669526
    17340.25985        1.50044631        0.08599070
    17350.66400        1.49046870        0.08573253
    17361.07440        1.49858940        0.08600717
    17371.49105        1.50707954        0.08622676
    17381.91394        1.35699572        0.08184084
    17392.34309        1.34716649        0.08181423
    17402.77850        1.37219027        0.08277576
    17413.22016        1.49251015        0.08626311
    17423.66810        1.52564493        0.08737709
    17434.12230        1.58504928        0.08916329
    17444.58277        1.67086026        0.09167020
    17455.04952        1.71800721        0.09319983
    17465.52255        1.82026544        0.09614161
    17476.00186        1.94449379        0.09939979
    17486.48746        2.11889141        0.10373465
    17496.97936        2.33965481        0.10911504
    17507.47754        2.52146146        0.11347296
    17517.98203        2.77013175        0.11917839
    17528.49282        3.19244190        0.12820023
    17539.00992        3.40554890        0.13236177
    17549.53332        3.64986367        0.13732171
    17560.06304        3.94734889        0.14292017
    17570.59908        4.21580593        0.14796044
    17581.14144        4.21727144        0.14819442
    17591.69012        3.96838164        0.14391489
    17602.24514        3.92841267        0.14336886
    17612.80648        3.72952512        0.13993178
    17623.37417        3.42840142        0.13443430
    17633.94819        3.26985034        0.13149285
    17644.52856        3.08002542        0.12774023
    17655.11528        2.74359825        0.12067374
    17665.70835        2.45984157        0.11429906
    17676.30777        2.26623997        0.10991787
    17686.91356        2.16113597        0.10752395
    17697.52571        1.96564749        0.10251227
    17708.14422        1.81787434        0.09872404
    17718.76911        1.68293704        0.09516574
    17729.40037        1.56737500        0.09198549
    17740.03801        1.55433154        0.09165554
    17750.68203        1.55054637        0.09153461
    17761.33244        1.46727530        0.08926285
    17771.98924        1.38132708        0.08684254
    17782.65243        1.40986944        0.08794205
    17793.32203        1.38811546        0.08726602
    17803.99802        1.35031307        0.08617825
    17814.68042        1.22846091        0.08228364
    17825.36923        1.28162447        0.08407962
    17836.06445        1.31389482        0.08521860
    17846.76609        1.29518643        0.08459584
    17857.47415        1.24501111        0.08311362
    17868.18863        1.31338272        0.08553129
    17878.90954        1.31965039        0.08585451
    17889.63689        1.23010004        0.08300001
    17900.37067        1.15165672        0.08044106
    17911.11089        1.26670109        0.08457129
    17921.85756        1.34528022        0.08711902
    17932.61068        1.25478028        0.08426502
    17943.37024        1.17634048        0.08173010
    17954.13626        1.15252822        0.08101584
    17964.90875        1.20231770        0.08295436
    17975.68769        1.19810087        0.08265983
    17986.47310        1.27754293        0.08553202
    17997.26499        1.28536700        0.08603141
    18008.06335        1.18539026        0.08260400
    18018.86818        1.16814726        0.08227134
    18029.67951        1.08757261        0.07951169
    18040.49731        1.02903097        0.07731862
    18051.32161        1.03502688        0.07763224
    18062.15240        1.05815660        0.07864972
    18072.98970        1.15927054        0.08247018
    18083.83349        1.17002431        0.08303483
    18094.68379        1.12779859        0.08148881
    18105.54060        1.05765503        0.07890046
    18116.40392        1.10389813        0.08073719
    18127.27377        1.27648745        0.08691552
    18138.15013        1.35097017        0.08944429
    18149.03302        1.32774235        0.08889173
    18159.92244        1.22275156        0.08553528
    18170.81839        1.18696828        0.08433389
    18181.72089        1.26979493        0.08733576
    18192.62992        1.36372183        0.09069937
    18203.54550        1.39890040        0.09194843
    18214.46762        1.39402443        0.09174308
    18225.39630        1.44811264        0.09373919
    18236.33154        1.49851983        0.09554160
    18247.27334        1.61034178        0.09908912
    18258.22170        1.81368847        0.10526644
    18269.17664        1.91728054        0.10851167
    18280.13814        2.01752175        0.11141776
    18291.10623        2.05766118        0.11278164
    18302.08089        2.13847554        0.11497107
    18313.06214        2.10574929        0.11428134
    18324.04998        1.93498657        0.10997081
    18335.04441        1.86544911        0.10809815
    18346.04543        1.87138428        0.10821407
    18357.05306        1.86990875        0.10830629
    18368.06729        1.75706211        0.10515675
    18379.08813        1.61498549        0.10096306
    18390.11558        1.49432244        0.09717221
    18401.14965        1.45657570        0.09613211
    18412.19034        1.44283048        0.09587572
    18423.23766        1.41555633        0.09518251
    18434.29160        1.45664171        0.09666550
    18445.35218        1.45547810        0.09666720
    18456.41939        1.54511100        0.09967956
    18467.49324        1.67819171        0.10409376
    18478.57373        1.88252073        0.11045833
    18489.66088        2.16687160        0.11848639
    18500.75468        2.33749044        0.12311988
    18511.85513        2.74487703        0.13374950
    18522.96224        3.36319370        0.14833590
    18534.07602        3.76009182        0.15726735
    18545.19646        4.08298012        0.16432435
    18556.32358        4.40740384        0.17080180
    18567.45738        4.75608603        0.17754034
    18578.59785        4.88612534        0.18038508
    18589.74501        4.77601682        0.17859262
    18600.89886        4.53785499        0.17418321
    18612.05940        4.06601717        0.16500299
    18623.22663        3.68272329        0.15715255
    18634.40057        3.30188397        0.14910070
    18645.58121        2.92383730        0.14069377
    18656.76856        2.49526055        0.13003678
    18667.96262        2.30945147        0.12512252
    18679.16340        2.06047513        0.11827361
    18690.37089        1.88961323        0.11346565
    18701.58512        1.78221913        0.11057965
    18712.80607        1.60992799        0.10543283
    18724.03375        1.54620489        0.10376219
    18735.26817        1.50645180        0.10270891
    18746.50933        1.67607838        0.10875360
    18757.75724        1.73276873        0.11086769
    18769.01189        1.87460258        0.11584650
    18780.27330        2.18383058        0.12580956
    18791.54146        2.38168120        0.13188134
    18802.81639        2.67759894        0.14020510
    18814.09808        3.14043245        0.15260074
    18825.38654        3.75217999        0.16762891
    18836.68177        4.40689094        0.18233540
    18847.98378        4.79745050        0.19097517
    18859.29257        5.00950151        0.19581546
    18870.60814        5.16487209        0.19977086
    18881.93051        5.16196682        0.20056375
    18893.25967        5.11502446        0.20020404
    18904.59562        4.97212783        0.19828778
    18915.93838        4.56167432        0.19078191
    18927.28794        4.05000923        0.18055123
    18938.64432        3.49243357        0.16828769
    18950.00750        3.08053125        0.15846066
    18961.37751        2.81563746        0.15187572
    18972.75433        2.59495078        0.14677795
    18984.13799        2.20479778        0.13573266
    18995.52847        1.85083849        0.12487028
    19006.92579        1.67935993        0.11967221
    19018.32994        1.52292813        0.11420551
    19029.74094        1.38823501        0.10922900
    19041.15878        1.48698944        0.11346384
    19052.58348        1.36414083        0.10950080
    19064.01503        1.32907161        0.10828124
    19075.45344        1.32146437        0.10823432
    19086.89871        1.19545614        0.10341447
    19098.35085        1.19130959        0.10388432
    19109.80986        1.17063576        0.10357736
    19121.27575        1.05837853        0.09848811
    19132.74851        1.06345699        0.09910814
    19144.22816        1.16418409        0.10457512
    19155.71470        1.16332051        0.10457788
    19167.20813        1.16885496        0.10521098
    19178.70845        1.09863871        0.10244600
    19190.21568        1.14174382        0.10478440
    19201.72980        1.04821760        0.10077726
    19213.25084        1.02167766        0.10015591
    19224.77879        1.00492289        0.09951396
    19236.31366        0.99923263        0.09985971
    19247.85545        1.02016786        0.10133742
    19259.40416        1.02833213        0.10216990
    19270.95980        1.04414628        0.10325606
    19282.52238        1.06719231        0.10478916
    19294.09189        1.10022095        0.10678588
    19305.66835        1.13488095        0.10874815
    19317.25175        1.18408645        0.11157844
    19328.84210        1.05552674        0.10581301
    19340.43941        1.06731613        0.10651146
    19352.04367        1.15391964        0.11080661
    19363.65490        1.15040776        0.11076383
    19375.27309        1.12841825        0.10985224
    19386.89825        1.11625415        0.10972712
    19398.53039        1.06581896        0.10764245
    19410.16951        0.97603547        0.10352520
    19421.81561        0.99364470        0.10489348
    19433.46870        0.95721717        0.10302381
    19445.12878        0.97610273        0.10455639
    19456.79586        0.98758666        0.10583582
    19468.46994        0.97783692        0.10596490
    19480.15102        0.96689751        0.10539353
    19491.83911        1.03823652        0.10968659
    19503.53421        1.09580908        0.11284227
    19515.23633        1.13063461        0.11523748
    19526.94548        1.11572535        0.11555890
    19538.66164        1.02082666        0.11130579
    19550.38484        0.98831887        0.10980730
    19562.11507        0.95783710        0.10835173
    19573.85234        0.90225829        0.10565567
    19585.59665        0.94288487        0.10816000
    19597.34801        0.97396754        0.11068641
    19609.10642        1.01551288        0.11414167
    19620.87188        0.96917013        0.11168105
    19632.64440        1.13154662        0.12087518
    19644.42399        1.16777236        0.12360953
    19656.21065        1.02919772        0.11637368
    19668.00437        1.05055947        0.11820483
    19679.80517        1.05153001        0.11931004
    19691.61306        1.08161941        0.12197445
    19703.42803        1.06931213        0.12169982
    19715.25008        0.95166064        0.11535300
    19727.07923        1.00953120        0.11979108
    19738.91548        1.06850186        0.12432834
    19750.75883        1.17810687        0.13148640
    19762.60928        1.13366072        0.12912608
    19774.46685        1.15540089        0.13068633
    19786.33153        1.24869401        0.13728775
    19798.20333        1.27391717        0.13946290
    19810.08225        1.36764305        0.14453452
    19821.96830        1.24467544        0.13938410
    19833.86148        1.29923744        0.14425126
    19845.76180        1.33538253        0.14705330
    19857.66926        1.39274772        0.15089724
    19869.58386        1.42189128        0.15368379
    19881.50561        1.50888732        0.15961892
    19893.73414        1.41386988        0.14213948


#Note to editor: This cif contains
#The Topas .inp file used in the cinfal refinement cycles
#The .xye format data
#checkcif output with comments.


data_beta_glycine_290K
_database_code_depnum_ccdc_archive 'CCDC 1541929'

_chemical_name_systematic beta-glycine-d5

_chemical_formula_moiety  'C2 D5 N O2'
_chemical_formula_sum     'C2 D5 N O2'
_chemical_formula_weight                80.097

_cell_length_a 5.0907(2)
_cell_length_b 6.25954(16)
_cell_length_c 5.38710(19)
_cell_angle_alpha 90
_cell_angle_beta 113.261(4)
_cell_angle_gamma 90
_cell_volume 157.710(10)
_cell_formula_units_Z                    2

_cell_measurement_temperature     290
_cell_measurement_pressure        0
_cell_special_details
;
Cell parameters included in refinement
;

_symmetry_cell_setting           Monoclinic
_symmetry_space_group_name_H-M   P21
_symmetry_space_group_name_Hall  'P 2yb'

loop_
	_symmetry_equiv_pos_as_xyz
	 'x, y, z '
	 '-x, y+1/2, -z '

_exptl_crystal_density_diffrn   1.686


_pd_spec_mounting                 'TiZr Capsule' 
_pd_spec_mount_mode               transmission 
_pd_char_particle_morphology      Block
_pd_char_colour                   Colourless
_chemical_absolute_configuration  rm

_exptl_absorpt_correction_type    empirical
_exptl_absorpt_process_details    
;
Calculated using custom ISIS software.
;

_pd_block_diffractogram_id RT
_pd_instr_location               'ISIS, Rutherford Appleton Laboratory'
_diffrn_ambient_temperature      290                  
_diffrn_source                   'Pulsed neutron source'        
_diffrn_source_target            ?                                     
_diffrn_radiation_type           Neutron 
_diffrn_measurement_device_type  'PEARL, ISIS' 
_diffrn_radiation_monochromator  ?       
_diffrn_detector                 'ZnS scintillator'
_diffrn_detector_type            'custom'         

_pd_meas_scan_method             'Time-of-flight'        
_pd_meas_special_details
;  
Time of flight method using a pulsed neutron source  

;

# The following three items are used for time-of-flight measurements only.
 
_pd_instr_dist_src/spec          12600                 
_pd_instr_dist_spec/detc         600
_pd_meas_2theta_fixed            90

_pd_proc_ls_profile_function   
;
Voigt function convoluted with a back-to-back double exponential.
;       

_pd_proc_ls_background_function   'Chebychev polynomial'

_pd_proc_ls_pref_orient_corr              
; 
Modelling of preferred orientation was found to be unnecessary.
;

_pd_proc_ls_prof_R_factor       3.21969435           
_pd_proc_ls_prof_wR_factor      3.55009557       
_pd_proc_ls_prof_R_expected     3.63070382   
_refine_ls_goodness_of_fit_all  0.977798177  


_refine_ls_matrix_type            sparse
_refine_ls_weighting_scheme       sigma       
_refine_ls_weighting_details      ?
_refine_ls_hydrogen_treatment     refxyz
_refine_ls_extinction_method      none        
_refine_ls_extinction_coef        ?          
_refine_ls_number_parameters      62  #total number incl all phases
_refine_ls_number_restraints      0
_refine_ls_number_constraints     21
_refine_diff_density_max          ?
_refine_diff_density_min          ?
_refine_ls_shift/su_max           <0.001
        

_pd_proc_info_excluded_regions    
;
excluded short TOF region above

;          
_pd_proc_info_data_reduction      
;
Custom ISIS software
;

_refine_special_details
;

The data in this cif come from a Rietveld refinement against neutron powder 
data. Details of refinement are given in the paper, and the Topas instructuion 
file is under _iucr_refine_instructions_details. 


Checkcif output:

091_ALERT_1_A No Wavelength found in CIF - 0.71073 Ang Assumed     Please Check

The data were collected by the time of flight method

162_ALERT_4_C Missing or Zero su (esd) on y-coordinate for ...         N1

This atom was used to fix the origin.

340_ALERT_3_C Low Bond Precision on  C-C Bonds ...............     0.0070 Ang.
201_ALERT_2_G Isotropic non-H Atoms in Main Residue(s) .......          5 Why ?
210_ALERT_3_G No Anisotropic ADP's Found in CIF ..............     Please Check

The structure was refined against medium resolution neutron powder data.


741_ALERT_1_C Bond    Calc   1.252(14), Rep     1.25000 ......    Missing su
              O1   -C1      1.555   1.555                    #          1
741_ALERT_1_C Bond    Calc    1.250(9), Rep     1.25000 ......    Missing su
              O2   -C1      1.555   1.555                    #          2
741_ALERT_1_C Bond    Calc    1.480(8), Rep     1.48000 ......    Missing su
              N1   -C2      1.555   1.555                    #          3
...plus other alerts like this

The s.u.s on the diatnces and angles are all exactly 0 as they were constrained
during refinement.


017_ALERT_1_G Check Consistency of Scattering Type D       for        H1
017_ALERT_1_G Check Consistency of Scattering Type D       for        H2
017_ALERT_1_G Check Consistency of Scattering Type D       for        H3
017_ALERT_1_G Check Consistency of Scattering Type D       for        H4
017_ALERT_1_G Check Consistency of Scattering Type D       for        H5

The sample was deuterated


720_ALERT_4_G Number of Unusual/Non-Standard Labels ..........          5
802_ALERT_4_G CIF Input Record(s) with more than 80 Characters          ! Info

No action taken.

;

_vrf_PLAT091_beta_glycine_290K
;
PROBLEM: No Wavelength found in CIF - 0.71073 Ang Assumed     Please Check
RESPONSE: The data were collected by the time of flight method
;


_iucr_refine_instructions_details
;

####Topas .inp file for final refinement cycle:####


	r_exp  3.63070382          
	r_exp_dash  12.9794289 
	r_wp  3.55009557         
	r_wp_dash  12.691262        
	r_p  3.21969435          
	r_p_dash  12.3007209        
	weighted_Durbin_Watson  0.451664151
	gof  0.977798177           


do_errors


	        prm !dnh  1.05          ' from Acta B36 115 1980
	        prm !dch  1.09
          prm !dcn  1.48
          prm !dcc  1.53
          prm !dco  1.25
          prm !acch  109
          prm !acnh  109
          prm !ancc  112 
          prm !acco1 117
          prm !acco2 117     


#define INCLUDE_ZETA
#define INCLUDE_GAMMA_PAWLEY
#define INCLUDE_BETA
 
xdd PRL91305_91312_tof.xye xye_format
      
	neutron_data
	x_calculation_step = Yobs_dx_at(Xo);
  weighting =  1/SigmaYobs^2;


'############################################################

 TOF_LAM(0.001)
	 TOF_x_axis_calibration(!t0, 2.90479, !difc, 4837.35127, !difa,-0.36636)
   
   prm !exp1  5.57911 min 1 max 10
  
      TOF_Exponential(!p1, 30.84298,!p2, 47.23187, exp1, difc, +)
   push_peak        
      TOF_Exponential(!p3, 16.25530,!p4,  2.29958, exp1, difc, +)
   bring_2nd_peak_to_top      
      TOF_Exponential(!p5, 9167.96334,!p6,  639.11639_LIMIT_MIN_57.5204755, exp1, difc, -)
      scale_top_peak  !p7  1180.69154 min .001 del = Val .05 + 1; 
   add_pop_1st_2nd_peak    

'############################################################


   bkg  @  1.34027335` -0.0806233989`  0.249477759`  0.0156838539`  0.0627070558`  0.0594608411`
   scale_pks = D_spacing^4;         

   start_X 3000 '9651
  'finish_X 19000
   


#ifdef INCLUDE_ZETA

   str     
      phase_name zeta
 	   	space_group I1       'choose this setting to make relationship with epsilon phase clearer
      a  @  5.102937`
      b  @  6.345044`
      c  @  5.432940`
      al @  85.90878`
      be @  114.26560`
      ga @  103.54819`
		MVW( 150.133, 155.844`, 0.377`)
    TOF_PV(@,  418.50996`, @  ,   0.703894789`_LIMIT_MIN_0, difc)
		scale @  0.0123860904`
    
    
    'geometric parameters:
          prm ztors  31.09795` min -180.0 max 180.0   ' torsion N1C2C1O2
	        prm ztornh3 -162.47763`_LIMIT_MIN_-180 min -180.0 max 180.0   ' NH3+ torsion
	
     rigid
	        load z_matrix
	        {
	        N1
	        C2   N1  =dcn;
	        C1   C2  =dcc;  N1 =ancc;
	        O1   C1  =dco;  C2 =acco1; N1  =180+ztors;    
	        O2   C1  =dco;  C2 =acco2; N1  =ztors;        
	        H1   C2  =dch;  C1 =acch;  O2  =120+ztors;
	        H2   C2  =dch;  C1 =acch;  O2  =-120+ztors;
	        H3   N1  =dnh;  C2 =acnh;  C1  =ztornh3;     
	        H4   N1  =dnh;  C2 =acnh;  C1  =ztornh3-120; 
	        H5   N1  =dnh;  C2 =acnh;  C1  =ztornh3+120; 
	        }	

	        rotate @  -142.90624` min -180 max 180  qa 1        
	        rotate @  -136.96397` min -180 max 180  qb 1        
	        rotate @   98.65679` min -180 max 180  qc 1         
	        
	        translate    'not refined to fix origin
	          ta   0.71144        
	          tb   0.68132             
	          tc   0.77926   

          prm b1z  0.69044` 'overall isotropic thermal parameter 
          site  N1   x   0.71144` y  0.68132` z  0.77926` occ  N  1.0  beq  =b1z;
          site  C1   x   0.52726` y  0.76758` z  1.11192` occ  C  1.0  beq  =b1z;
          site  C2   x   0.49942` y  0.78375` z  0.82022` occ  C  1.0  beq  =b1z;
          site  O1   x   0.29760` y  0.75556` z  1.14801` occ  O  1.0  beq  =b1z;
          site  O2   x   0.77756` y  0.76760` z  1.29222` occ  O  1.0  beq  =b1z;
          site  H1   x   0.27672` y  0.70205` z  0.68619` occ  D  1.0  beq  =1.2*b1z;
          site  H2   x   0.54241` y  0.95427` z  0.77032` occ  D  1.0  beq  =1.2*b1z;
          site  H3   x   0.73153` y  0.73716` z  0.59980` occ  D  1.0  beq  =1.5*b1z;
          site  H4   x   0.63276` y  0.51226` z  0.76582` occ  D  1.0  beq  =1.5*b1z;
          site  H5   x   0.91694` y  0.72357` z  0.94377` occ  D  1.0  beq  =1.5*b1z;

       
    Out_CIF_STR(zeta.cif)

#endif  'include zeta

   


#ifdef INCLUDE_GAMMA_PAWLEY
hkl_Is
   	phase_name gamma_glycine
		space_group "P31"
		Trigonal( @  6.983059`, @  5.569676`)
		MVW( 225.200, 235.208`, 68.992`)
    TOF_PV(@,  2015.98693`,  ,   0, difc)
		load hkl_m_d_th2 I 
		{
			   1   1   1   6    2.958306     14310.06499   @  2.82975`
			   1   1   0   6    3.491530     16888.19371   @  1.42969`
		}
#endif 'INCLUDE_GAMMA_PAWLEY


#ifdef INCLUDE_BETA

    str
      phase_name beta
 	   	space_group "P21"
     
      a @  5.090721`
      b @  6.259554`
      c @  5.387061`
      al  90        
      be @   113.26065`
      ga  90       
		MVW( 150.133, 157.709`, 3.234`)
    TOF_PV(@,  441.34451`, @ ,   0.0488689972`_LIMIT_MIN_0, difc)
    scale @  0.104876339`

    'geometric parameters:
          local btors  23.71842` ' torsion N1C2C1O2
	        local btornh3  190.81796` ' NH3+ torsion

          rigid
	        load z_matrix
	        {
	        N1
	        C2   N1  =dcn;
	        C1   C2  =dcc;  N1 =ancc;
	        O1   C1  =dco;  C2 =acco1; N1  =180+btors;    
	        O2   C1  =dco;  C2 =acco2; N1  =btors;        
	        H1   C2  =dch;  C1 =acch;  O2  =120+btors;
	        H2   C2  =dch;  C1 =acch;  O2  =-120+btors;
	        H3   N1  =dnh;  C2 =acnh;  C1  =btornh3;     
	        H4   N1  =dnh;  C2 =acnh;  C1  =btornh3-120; 
	        H5   N1  =dnh;  C2 =acnh;  C1  =btornh3+120; 
	        }	

	        rotate @  -359.86801` qa 1
	        rotate @  -86.62581` qb 1
	        rotate @  -32.99827` qc 1
	        
	        'Fix the x and z coordinates of N1 to Boldyreva's values
	        translate
	          ta   @   0.85227`
	          tb      0.25
	          tc   @   0.23709`

    'Coords from Z-matrix
    prm b1  1.33511`
		site O1   x  0.41031` y  0.37769` z   0.59861` occ O  1 beq =b1;
		site O2   x  0.87933` y  0.32163` z   0.74323` occ O  1 beq =b1;
		site N1   x  0.85227` y  0.25000` z   0.23709` occ N  1 beq =b1;
		site C1   x  0.63665` y  0.35371` z   0.56288` occ C  1 beq =b1;
		site C2   x  0.61463` y  0.36465` z   0.27157` occ C  1 beq =b1;
		site H1   x  0.41369` y  0.29198` z   0.13848` occ D  1 beq =1.2*b1;
		site H2   x  0.62090` y  0.53147` z   0.21615` occ D  1 beq =1.2*b1;
		site H3   x  0.85039` y  0.28655` z   0.04617` occ D  1 beq =1.5*b1;
		site H4   x  0.82454` y  0.08499` z   0.25224` occ D  1 beq =1.5*b1;
		site H5   x  1.04654` y  0.29901` z   0.38897` occ D  1 beq =1.5*b1;


       
    Out_CIF_STR(beta.cif) 

#endif   'include beta


      str
      space_group "Fm-3m"
      phase_name lead  'pressure marker. Note T=100K
      MVW( 828.800, 120.968`, 2.299`)
      Cubic( @  4.945645`)
      site Pb1 x  0.00  y 0.00  z 0.00 occ Pb 1 beq @  1.14230`
      scale  @  0.0176054676`
      TOF_PV( @  ,  329.25318` , @ ,  0.591691826`_LIMIT_MIN_0 , difc)        

      str
      space_group "R-3c"
      phase_name Al2O3  'part of PE cell, not centred in beam.
      Hexagonal( @  4.749571`, @   12.967410`)  
      TOF_PV(@ ,  904.20244` ,@ ,  0.330499378`, difc)        
      site  Al1  x    0.        y   0.      z @  0.35093` occ  Al   1   beq @  -0.17847`
      site  O1   x  @  0.30908` y   0.      z    0.25     occ  O    1   beq @  -0.28625`
      scale @  0.020375193`

      str
      space_group "P42/nmc"
      phase_name ZrO2  'part of PE cell, not centred in beam.
      Tetragonal(  @  3.614236` , @  4.929384`)
      TOF_PV( @ ,  1777.71236` , ,  0, difc)
      site   Zr1  x   0.75   y   0.25   z     0.75     occ  Zr   1   beq @  19.94109`_LIMIT_MAX_20
      site   O1   x   0.25   y   0.25   z  @   0.59476` occ  O    1   beq  @  19.98278`_LIMIT_MAX_20
      scale @   0.253804737`


'end of Topas input file.
;


loop_
_atom_site_label
_atom_site_type_symbol
_atom_site_symmetry_multiplicity
_atom_site_fract_x
_atom_site_fract_y
_atom_site_fract_z
_atom_site_occupancy
_atom_site_B_iso_or_equiv
O1 O   2 0.410(2) 0.378(3) 0.5987(13) 1 1.33(4)
O2 O   2 0.8795(16) 0.3217(13) 0.7432(8) 1 1.33(4)
N1 N   2 0.8522(7) 0.25 0.2370(7) 1 1.33(4)
C1 C   2 0.6367(16) 0.3537(16) 0.5629(10) 1 1.33(4)
C2 C   2 0.6146(14) 0.3646(14) 0.2716(9) 1 1.33(4)
H1 D   2 0.4136(8) 0.292(2) 0.1385(10) 1 1.60(5)
H2 D   2 0.621(3) 0.5315(14) 0.2161(12) 1 1.60(5)
H3 D   2 0.8504(12) 0.2867(10) 0.0461(9) 1 2.00(6)
H4 D   2 0.824(2) 0.08499(18) 0.2520(17) 1 2.00(6)
H5 D   2 1.0465(9) 0.2989(13) 0.3890(11) 1 2.00(6)

_geom_special_details
;
 Distances and angles were all constrained in the refinement so the sus are 0 [this
 won't be the case if the values are relcalculated from the using the coordinate
 data block above - getting the right values depends on having the fill covariance
 matrix available].  
;

loop_
_geom_bond_atom_site_label_1
_geom_bond_atom_site_label_2
_geom_bond_distance
_geom_bond_site_symmetry_1
_geom_bond_site_symmetry_2
_geom_bond_publ_flag
 O1      C1           1.2500                     .       .                   yes
 O2      C1           1.2500                     .       .                   yes
 N1      C2           1.4800                     .       .                   yes
 C1      C2           1.5300                     .       .                   no
 N1      H3           1.0500                     .       .                   yes
 N1      H4           1.0500                     .       .                   yes
 N1      H5           1.0500                     .       .                   yes
 C2      H1           1.0900                     .       .                   yes
 C2      H2           1.0900                     .       .                   yes
 
loop_
_geom_angle_atom_site_label_1
_geom_angle_atom_site_label_2
_geom_angle_atom_site_label_3
_geom_angle
_geom_angle_site_symmetry_1
_geom_angle_site_symmetry_2
_geom_angle_site_symmetry_3
_geom_angle_publ_flag
 O1      C1      O2           126.00             .       .       .           yes
 O1      C1      C2           117.00             .       .       .           yes
 O2      C1      C2           117.00             .       .       .           yes
 C2      N1      H5           109.00             .       .       .           yes
 C2      N1      H3           109.00             .       .       .           yes
 C2      N1      H4           109.00             .       .       .           yes
 H4      N1      H5           110.00             .       .       .           yes
 H3      N1      H4           110.00             .       .       .           yes
 H3      N1      H5           110.00             .       .       .           yes
 N1      C2      C1           112.00             .       .       .           yes
 N1      C2      H1           108.00             .       .       .           yes
 N1      C2      H2           108.00             .       .       .           yes
 C1      C2      H1           109.00             .       .       .           yes
 C1      C2      H2           109.00             .       .       .           yes
 H1      C2      H2           110.00             .       .       .           yes
 
 
loop_
_geom_torsion_atom_site_label_1
_geom_torsion_atom_site_label_2
_geom_torsion_atom_site_label_3
_geom_torsion_atom_site_label_4
_geom_torsion
_geom_torsion_site_symmetry_1
_geom_torsion_site_symmetry_2
_geom_torsion_site_symmetry_3
_geom_torsion_site_symmetry_4
_geom_torsion_publ_flag
 O1      C1      C2      N1          -156.3(3)   .       .       .       .   no
 O2      C1      C2      N1            23.7(3)   .       .       .       .   no


data_zeta_glycine_290K
_database_code_depnum_ccdc_archive 'CCDC 1541930'

_chemical_name_systematic zeta-glycine-d5

_chemical_formula_moiety  'C2 D5 N O2'
_chemical_formula_sum     'C2 D5 N O2'
_chemical_formula_weight                80.097


_cell_length_a 5.1029(16)
_cell_length_b 6.3450(12)
_cell_length_c 5.4331(18)
_cell_angle_alpha 85.91(3)
_cell_angle_beta 114.26(3)
_cell_angle_gamma 103.55(3)
_cell_volume 155.85(9)
_cell_formula_units_Z                    2

_cell_measurement_temperature    290
_cell_measurement_pressure        0
_cell_special_details
;
Cell parameters included in refinement
;

_symmetry_cell_setting         triclinic
_symmetry_space_group_name_H-M I1
_symmetry_space_group_name_Hall  I1

loop_
	_symmetry_equiv_pos_as_xyz
	 'x, y, z '
	 'x+1/2, y+1/2, z+1/2 '


_exptl_crystal_density_diffrn   1.707


#The experimental details below are the same as 
#for the zeta glycine data block

_pd_spec_mounting                 'TiZr Capsule' 
_pd_spec_mount_mode               transmission 
_pd_char_particle_morphology      Block
_pd_char_colour                   Colourless
_chemical_absolute_configuration  rm

_exptl_absorpt_correction_type    empirical
_exptl_absorpt_process_details    
;
Calculated using custom ISIS software.
;

_pd_block_diffractogram_id RT
_pd_instr_location               'ISIS, Rutherford Appleton Laboratory'
_diffrn_ambient_temperature      290                  
_diffrn_source                   'Pulsed neutron source'        
_diffrn_source_target            ?                                     
_diffrn_radiation_type           Neutron 
_diffrn_measurement_device_type  'PEARL, ISIS' 
_diffrn_radiation_monochromator  ?       
_diffrn_detector                 'ZnS scintillator'
_diffrn_detector_type            'custom'         

_pd_meas_scan_method             'Time-of-flight'        
_pd_meas_special_details
;  
Time of flight method using a pulsed neutron source  

;

# The following three items are used for time-of-flight measurements only.
 
_pd_instr_dist_src/spec          12600                 
_pd_instr_dist_spec/detc         600
_pd_meas_2theta_fixed            90

_pd_proc_ls_profile_function   
;
Voigt function convoluted with a back-to-back double exponential.
;       

_pd_proc_ls_background_function   'Chebychev polynomial'

_pd_proc_ls_pref_orient_corr              
; 
Modelling of preferred orientation was found to be unnecessary.
;

_pd_proc_ls_prof_R_factor       3.21969435           
_pd_proc_ls_prof_wR_factor      3.55009557       
_pd_proc_ls_prof_R_expected     3.63070382   
_refine_ls_goodness_of_fit_all  0.977798177  


_refine_ls_matrix_type            sparse
_refine_ls_weighting_scheme       sigma       
_refine_ls_weighting_details      ?
_refine_ls_hydrogen_treatment     refxyz
_refine_ls_extinction_method      none        
_refine_ls_extinction_coef        ?          
_refine_ls_number_parameters      62
_refine_ls_number_restraints      0
_refine_ls_number_constraints     22
_refine_diff_density_max          ?
_refine_diff_density_min          ?
_refine_ls_shift/su_max           <0.001
        

_pd_proc_info_excluded_regions    
;
excluded short TOF region above

;          
_pd_proc_info_data_reduction      
;
Custom ISIS software
;

_refine_special_details
;
The data in this cif come from a Rietveld refinement against neutron powder 
data. Details of refinement are given in the paper. 

Checkcif output:

091_ALERT_1_A No Wavelength found in CIF - 0.71073 Ang Assumed     Please Check

The data were collected by the time of flight method

340_ALERT_3_B Low Bond Precision on  C-C Bonds ...............     0.0400 Ang.
201_ALERT_2_G Isotropic non-H Atoms in Main Residue(s) .......          5 Why ?
210_ALERT_3_G No Anisotropic ADP's Found in CIF ..............     Please Check

The structure was refined against medium resolution neutron powder data.

155_ALERT_4_C The Triclinic Unitcell is NOT Reduced ..........     Please Do !
128_ALERT_4_G Suggested Setting for Input Space-Group  I1         P1      Note

The setting is chosen to show the relationship to the epsilon phase. 
The matrix relating the prediction and refinement cell settings is
[-1  1  0] 
[ 0 -1  1]
[ 1  0  1]

161_ALERT_4_C Missing or Zero su (esd) on x-coordinate for ...         N1
162_ALERT_4_C Missing or Zero su (esd) on y-coordinate for ...         N1
163_ALERT_4_C Missing or Zero su (esd) on z-coordinate for ...         N1

This atom was used to fix the origin.

723_ALERT_1_C Torsion Calc     -147.21, Rep     -149(2) Dev...       1.79 Sigma
              O1  -C1  -C2  -N1     1.555   1.555   1.555   1.555       1
741_ALERT_1_C Bond    Calc    1.25(11), Rep     1.25000 ......    Missing su
              O1   -C1      1.555   1.555                    #          1
741_ALERT_1_C Bond    Calc     1.25(7), Rep     1.25000 ......    Missing su
              O2   -C1      1.555   1.555                    #          2

...plus numerous similar alerts

The s.u.s on the diatnces and angles are all exactly 0 as they were constrained
during refinement.


017_ALERT_1_G Check Consistency of Scattering Type D       for        H1
017_ALERT_1_G Check Consistency of Scattering Type D       for        H2
017_ALERT_1_G Check Consistency of Scattering Type D       for        H3
017_ALERT_1_G Check Consistency of Scattering Type D       for        H4
017_ALERT_1_G Check Consistency of Scattering Type D       for        H5

The sample was deuterated.

154_ALERT_1_G The su's on the Cell Angles are Equal ..........    0.03000 Deg.
720_ALERT_4_G Number of Unusual/Non-Standard Labels ..........          5
802_ALERT_4_G CIF Input Record(s) with more than 80 Characters          ! Info

No action taken

;
	 
_vrf_SYMMG01_zeta_glycine_100K
;
PROBLEM: Unrecognised _symmetry_space_group_name_H-M
RESPONSE: The setting is chosen to show the relationship to the epsilon phase. 
The matrix relating the prediction and refinement cell settings is
[-1  1  0] 
[ 0 -1  1]
[ 1  0  1]
;
_vrf_SYMMG02_zeta_glycine_290K
;
PROBLEM: Supplied _symmetry_space_group_name_H-M not recognised
RESPONSE: The setting is chosen to show the relationship to the epsilon phase. 
The matrix relating the prediction and refinement cell settings is
[-1  1  0] 
[ 0 -1  1]
[ 1  0  1]
;
_vrf_PLAT091_zeta_glycine_290K
;
PROBLEM: No Wavelength found in CIF - 0.71073 Ang Assumed     Please Check
RESPONSE: The data were collected by the time of flight method.
;
	 
	 
loop_
_atom_site_label
_atom_site_type_symbol
_atom_site_symmetry_multiplicity
_atom_site_fract_x
_atom_site_fract_y
_atom_site_fract_z
_atom_site_occupancy
_atom_site_B_iso_or_equiv
N1 N   2 0.71144 0.68132 0.77926 1 0.7(2)
C1 C   2 0.527(13) 0.767(13) 1.112(5) 1 0.7(2)
C2 C   2 0.500(11) 0.784(11) 0.821(5) 1 0.7(2)
O1 O   2 0.297(16) 0.75(2) 1.148(7) 1 0.7(2)
O2 O   2 0.778(11) 0.767(11) 1.293(3) 1 0.7(2)
H1 D   2 0.277(7) 0.703(18) 0.686(5) 1 0.8(3)
H2 D   2 0.54(2) 0.955(11) 0.772(8) 1 0.8(3)
H3 D   2 0.731(8) 0.737(7) 0.599(5) 1 1.0(3)
H4 D   2 0.633(12) 0.5123(11) 0.766(10) 1 1.0(3)
H5 D   2 0.917(3) 0.724(9) 0.943(5) 1 1.0(3)


_geom_special_details
;
 Distances and angles were all constrained in the refinement so the sus are 0 [this
 won't be the case if the values are relcalculated from the using the coordinate
 data block above - getting the right values depends on having the fill covariance
 matrix available].  
;

loop_
_geom_bond_atom_site_label_1
_geom_bond_atom_site_label_2
_geom_bond_distance
_geom_bond_site_symmetry_1
_geom_bond_site_symmetry_2
_geom_bond_publ_flag
 O1      C1           1.2500                     .       .                   yes
 O2      C1           1.2500                     .       .                   yes
 N1      C2           1.4800                     .       .                   yes
 C1      C2           1.5300                     .       .                   no
 N1      H3           1.0500                     .       .                   yes
 N1      H4           1.0500                     .       .                   yes
 N1      H5           1.0500                     .       .                   yes
 C2      H1           1.0900                     .       .                   yes
 C2      H2           1.0900                     .       .                   yes
 
loop_
_geom_angle_atom_site_label_1
_geom_angle_atom_site_label_2
_geom_angle_atom_site_label_3
_geom_angle
_geom_angle_site_symmetry_1
_geom_angle_site_symmetry_2
_geom_angle_site_symmetry_3
_geom_angle_publ_flag
 O1      C1      O2           126.00             .       .       .           yes
 O1      C1      C2           117.00             .       .       .           yes
 O2      C1      C2           117.00             .       .       .           yes
 C2      N1      H5           109.00             .       .       .           yes
 C2      N1      H3           109.00             .       .       .           yes
 C2      N1      H4           109.00             .       .       .           yes
 H4      N1      H5           110.00             .       .       .           yes
 H3      N1      H4           110.00             .       .       .           yes
 H3      N1      H5           110.00             .       .       .           yes
 N1      C2      C1           112.00             .       .       .           yes
 N1      C2      H1           108.00             .       .       .           yes
 N1      C2      H2           108.00             .       .       .           yes
 C1      C2      H1           109.00             .       .       .           yes
 C1      C2      H2           109.00             .       .       .           yes
 H1      C2      H2           110.00             .       .       .           yes
 
 
loop_
_geom_torsion_atom_site_label_1
_geom_torsion_atom_site_label_2
_geom_torsion_atom_site_label_3
_geom_torsion_atom_site_label_4
_geom_torsion
_geom_torsion_site_symmetry_1
_geom_torsion_site_symmetry_2
_geom_torsion_site_symmetry_3
_geom_torsion_site_symmetry_4
_geom_torsion_publ_flag
 O1      C1      C2      N1          -149(2)     .       .       .       .   no
 O2      C1      C2      N1            31(2)     .       .       .       .   no

 

data_profile_RT
#data below are in xye format

_pd_block_id RT

loop_
      _pd_meas_time_of_flight
      _pd_meas_intensity_total
      _pd_meas_intensity_sigma                    
     1500.45000        2.44778962        0.11364782
     1501.35027        2.41938286        0.11237069
     1502.25108        2.33744505        0.10954681
     1503.15243        2.32396694        0.10872443
     1504.05432        2.37366914        0.10950815
     1504.95675        2.42317564        0.11002141
     1505.85973        2.39159700        0.10882538
     1506.76324        2.47053503        0.11015801
     1507.66730        2.45335148        0.10930468
     1508.57190        2.45184892        0.10880934
     1509.47705        2.53798846        0.11017010
     1510.38273        2.51818535        0.10921734
     1511.28896        2.44594546        0.10707913
     1512.19574        2.32127084        0.10394979
     1513.10305        2.27873121        0.10264632
     1514.01091        2.36226929        0.10414274
     1514.91932        2.40576517        0.10469465
     1515.82827        2.54747592        0.10736338
     1516.73777        2.52956590        0.10652690
     1517.64781        2.45435305        0.10442130
     1518.55840        2.42974451        0.10340592
     1519.46954        2.40211317        0.10235344
     1520.38122        2.35359865        0.10087714
     1521.29345        2.50201196        0.10355562
     1522.20622        2.58076086        0.10506884
     1523.11955        2.53446208        0.10362525
     1524.03342        2.48649095        0.10195089
     1524.94784        2.45079555        0.10096199
     1525.86281        2.54480010        0.10269278
     1526.77832        2.51162109        0.10162392
     1527.69439        2.59462717        0.10282147
     1528.61101        2.57672598        0.10208738
     1529.52817        2.52068770        0.10047063
     1530.44589        2.46661938        0.09921166
     1531.36416        2.56051331        0.10088787
     1532.28298        2.55102707        0.10037575
     1533.20235        2.53818067        0.09964502
     1534.12227        2.58559297        0.10029787
     1535.04274        2.54080263        0.09934259
     1535.96377        2.59237238        0.10037526
     1536.88535        2.52930123        0.09914692
     1537.80748        2.49561958        0.09840254
     1538.73016        2.46103451        0.09721467
     1539.65340        2.50719088        0.09805692
     1540.57719        2.42131829        0.09596792
     1541.50154        2.44405344        0.09609575
     1542.42644        2.40907591        0.09510102
     1543.35190        2.41896919        0.09508917
     1544.27791        2.45313679        0.09548684
     1545.20447        2.60075750        0.09795202
     1546.13160        2.57802740        0.09700558
     1547.05927        2.62992392        0.09776245
     1547.98751        2.57032195        0.09628411
     1548.91630        2.51347411        0.09471208
     1549.84565        2.58490771        0.09587031
     1550.77556        2.63642946        0.09668873
     1551.70603        2.60088903        0.09570095
     1552.63705        2.49330541        0.09352047
     1553.56863        2.56377565        0.09446679
     1554.50077        2.61390765        0.09499037
     1555.43347        2.59117344        0.09428846
     1556.36673        2.64905502        0.09516296
     1557.30055        2.59131343        0.09392049
     1558.23493        2.55408237        0.09300689
     1559.16987        2.53522732        0.09241858
     1560.10538        2.51095060        0.09163787
     1561.04144        2.56682811        0.09232476
     1561.97806        2.44576875        0.08984118
     1562.91525        2.43047496        0.08925897
     1563.85300        2.55201818        0.09131869
     1564.79131        2.52285333        0.09050849
     1565.73019        2.50347633        0.08989713
     1566.66962        2.50894113        0.08964079
     1567.60963        2.49597093        0.08924592
     1568.55019        2.50043049        0.08902589
     1569.49132        2.50764384        0.08903755
     1570.43302        2.58860996        0.09018642
     1571.37528        2.57020247        0.08945138
     1572.31810        2.54718518        0.08881957
     1573.26149        2.45254581        0.08693511
     1574.20545        2.49618534        0.08738767
     1575.14997        2.60538429        0.08911112
     1576.09506        2.59065095        0.08867024
     1577.04072        2.48024122        0.08655794
     1577.98694        2.41927989        0.08539566
     1578.93374        2.41010596        0.08494818
     1579.88110        2.49886308        0.08628562
     1580.82903        2.43293735        0.08479705
     1581.77752        2.44687860        0.08482498
     1582.72659        2.52814604        0.08613966
     1583.67623        2.42605597        0.08414485
     1584.62643        2.43626869        0.08411382
     1585.57721        2.51234573        0.08513447
     1586.52855        2.54995773        0.08539514
     1587.48047        2.53579575        0.08495206
     1588.43296        2.50380610        0.08436806
     1589.38602        2.43507149        0.08309299
     1590.33965        2.52765503        0.08441065
     1591.29385        2.50361316        0.08377995
     1592.24863        2.50200840        0.08359745
     1593.20398        2.46935419        0.08285233
     1594.15990        2.38716278        0.08123965
     1595.11640        2.38678102        0.08101314
     1596.07347        2.49572665        0.08271659
     1597.03111        2.51041868        0.08270976
     1597.98933        2.55531522        0.08323490
     1598.94812        2.56829606        0.08323364
     1599.90749        2.42601277        0.08085745
     1600.86744        2.43522874        0.08102527
     1601.82796        2.42663931        0.08087903
     1602.78905        2.42282609        0.08090292
     1603.75073        2.36719868        0.07987844
     1604.71298        2.39504788        0.08039816
     1605.67581        2.45152105        0.08131820
     1606.63921        2.46426351        0.08155037
     1607.60320        2.42175849        0.08079271
     1608.56776        2.47763938        0.08171515
     1609.53290        2.47134874        0.08171369
     1610.49862        2.48999144        0.08194696
     1611.46492        2.47675435        0.08158070
     1612.43180        2.45465129        0.08125234
     1613.39926        2.50681582        0.08210046
     1614.36729        2.44949285        0.08116193
     1615.33592        2.46075555        0.08136201
     1616.30512        2.41485876        0.08061167
     1617.27490        2.49024788        0.08184143
     1618.24526        2.49112406        0.08184864
     1619.21621        2.49866338        0.08200576
     1620.18774        2.51271223        0.08217991
     1621.15985        2.49975658        0.08204342
     1622.13255        2.49624031        0.08200911
     1623.10583        2.55624083        0.08291014
     1624.07969        2.54237467        0.08261739
     1625.05414        2.52582897        0.08238647
     1626.02917        2.57420615        0.08307079
     1627.00479        2.49268917        0.08168225
     1627.98099        2.43571719        0.08082115
     1628.95778        2.46358252        0.08132850
     1629.93516        2.40136204        0.08034417
     1630.91312        2.39498039        0.08018527
     1631.89167        2.50215459        0.08190963
     1632.87080        2.50523182        0.08198098
     1633.85052        2.53231792        0.08237815
     1634.83083        2.56418015        0.08287394
     1635.81173        2.53644000        0.08249553
     1636.79322        2.46308740        0.08134883
     1637.77530        2.48235673        0.08159705
     1638.75796        2.41263109        0.08044020
     1639.74122        2.50083661        0.08190594
     1640.72506        2.46072595        0.08130453
     1641.70949        2.50907890        0.08216091
     1642.69452        2.44534871        0.08095986
     1643.68014        2.46433222        0.08129741
     1644.66635        2.44613870        0.08087655
     1645.65315        2.47501966        0.08145475
     1646.64054        2.54565741        0.08265658
     1647.62852        2.46346231        0.08128189
     1648.61710        2.38328558        0.07992346
     1649.60627        2.38443637        0.07999116
     1650.59603        2.42220622        0.08052246
     1651.58639        2.41540696        0.08042539
     1652.57734        2.41010272        0.08031485
     1653.56889        2.37430181        0.07969501
     1654.56103        2.38150113        0.07971265
     1655.55377        2.42834149        0.08051994
     1656.54710        2.44916786        0.08087828
     1657.54103        2.40996042        0.08022806
     1658.53555        2.37467996        0.07960398
     1659.53067        2.40698868        0.08010123
     1660.52639        2.35943540        0.07936988
     1661.52271        2.35260919        0.07923867
     1662.51962        2.34239995        0.07903533
     1663.51713        2.41812449        0.08029472
     1664.51524        2.48455344        0.08139696
     1665.51395        2.44007397        0.08070730
     1666.51326        2.41880896        0.08025768
     1667.51317        2.47115003        0.08108141
     1668.51368        2.48137469        0.08132163
     1669.51478        2.51967631        0.08202107
     1670.51649        2.45992918        0.08097535
     1671.51880        2.40232730        0.08000782
     1672.52171        2.45291515        0.08072294
     1673.52523        2.49975582        0.08155098
     1674.52934        2.42325152        0.08033783
     1675.53406        2.43716886        0.08041790
     1676.53938        2.36747896        0.07937050
     1677.54530        2.42784149        0.08043302
     1678.55183        2.49189782        0.08143704
     1679.55896        2.46034557        0.08088538
     1680.56670        2.40499327        0.07992468
     1681.57504        2.46298307        0.08091496
     1682.58398        2.43282024        0.08040749
     1683.59353        2.37575367        0.07937028
     1684.60369        2.37052122        0.07922078
     1685.61445        2.44613441        0.08041340
     1686.62582        2.45087042        0.08053065
     1687.63780        2.45157532        0.08067963
     1688.65038        2.47453587        0.08096590
     1689.66357        2.44825745        0.08054188
     1690.67737        2.45447526        0.08061160
     1691.69177        2.41913768        0.07998344
     1692.70679        2.42282735        0.08018676
     1693.72241        2.42407861        0.08011808
     1694.73865        2.34641317        0.07889476
     1695.75549        2.28477825        0.07784597
     1696.77294        2.43136739        0.08021299
     1697.79101        2.39621653        0.07963523
     1698.80968        2.35972011        0.07899647
     1699.82897        2.35776133        0.07900289
     1700.84886        2.34972919        0.07893503
     1701.86937        2.42700499        0.08020228
     1702.89049        2.48807263        0.08114897
     1703.91223        2.41240832        0.07991513
     1704.93458        2.40719570        0.07980721
     1705.95754        2.34317904        0.07862264
     1706.98111        2.32956808        0.07837077
     1708.00530        2.42212944        0.07999088
     1709.03010        2.39543027        0.07950851
     1710.05552        2.39817004        0.07944721
     1711.08155        2.43476864        0.08020141
     1712.10820        2.37269850        0.07909354
     1713.13547        2.31813085        0.07814464
     1714.16335        2.35761963        0.07884055
     1715.19185        2.30901907        0.07799824
     1716.22096        2.31772491        0.07815294
     1717.25070        2.29972575        0.07788181
     1718.28105        2.43010554        0.08003589
     1719.31201        2.43662236        0.08014949
     1720.34360        2.30097055        0.07786757
     1721.37581        2.25933819        0.07720278
     1722.40863        2.35055329        0.07867844
     1723.44208        2.39739994        0.07944160
     1724.47614        2.36148373        0.07885747
     1725.51083        2.34316269        0.07854817
     1726.54614        2.36004842        0.07884068
     1727.58206        2.34407975        0.07857312
     1728.61861        2.36213884        0.07886983
     1729.65578        2.38872614        0.07932529
     1730.69358        2.36949112        0.07898098
     1731.73199        2.34953342        0.07857292
     1732.77103        2.40735801        0.07945248
     1733.81070        2.35536695        0.07863355
     1734.85098        2.24871542        0.07694515
     1735.89189        2.12899387        0.07474476
     1736.93343        2.23622828        0.07669698
     1737.97559        2.36241777        0.07868154
     1739.01837        2.27119712        0.07720148
     1740.06178        2.37222203        0.07899079
     1741.10582        2.41582601        0.07963800
     1742.15049        2.38469927        0.07902749
     1743.19578        2.27817090        0.07725530
     1744.24169        2.27441444        0.07719565
     1745.28824        2.29949841        0.07766605
     1746.33541        2.29392240        0.07756586
     1747.38321        2.28559233        0.07745298
     1748.43164        2.30585976        0.07774590
     1749.48070        2.23991820        0.07656403
     1750.53039        2.25787532        0.07683237
     1751.58071        2.32231036        0.07785537
     1752.63166        2.38651173        0.07906243
     1753.68323        2.32894940        0.07806942
     1754.73544        2.33320505        0.07806966
     1755.78829        2.30155363        0.07748812
     1756.84176        2.30016967        0.07753513
     1757.89586        2.30117987        0.07762373
     1758.95060        2.33518316        0.07824368
     1760.00597        2.31853550        0.07785730
     1761.06198        2.32076170        0.07779967
     1762.11861        2.29812370        0.07746062
     1763.17588        2.30439678        0.07764401
     1764.23379        2.33058974        0.07798109
     1765.29233        2.34371713        0.07823058
     1766.35151        2.32520603        0.07792032
     1767.41132        2.37675130        0.07874558
     1768.47176        2.35659672        0.07843184
     1769.53285        2.26176546        0.07682606
     1770.59457        2.26566933        0.07683569
     1771.65692        2.27204748        0.07697743
     1772.71992        2.27387163        0.07706790
     1773.78355        2.28884942        0.07728247
     1774.84782        2.36114670        0.07853021
     1775.91273        2.34927479        0.07833336
     1776.97827        2.26713114        0.07679671
     1778.04446        2.25877410        0.07659319
     1779.11129        2.36006573        0.07827672
     1780.17876        2.30734686        0.07733158
     1781.24686        2.30215497        0.07727112
     1782.31561        2.29438087        0.07708525
     1783.38500        2.33551148        0.07785179
     1784.45503        2.34515767        0.07798724
     1785.52570        2.29101998        0.07701466
     1786.59702        2.20208016        0.07555722
     1787.66898        2.36577793        0.07833340
     1788.74158        2.40941798        0.07914755
     1789.81482        2.32074615        0.07762901
     1790.88871        2.26698446        0.07671133
     1791.96325        2.16855688        0.07497663
     1793.03842        2.23922565        0.07613930
     1794.11425        2.32247921        0.07759403
     1795.19072        2.24466060        0.07623080
     1796.26783        2.24365062        0.07609499
     1797.34559        2.27176756        0.07661416
     1798.42400        2.32292112        0.07760416
     1799.50305        2.28821686        0.07701891
     1800.58275        2.30055385        0.07713727
     1801.66310        2.27401400        0.07660327
     1802.74410        2.30211043        0.07710022
     1803.82575        2.31881931        0.07741458
     1804.90804        2.27341792        0.07664201
     1805.99099        2.25806006        0.07638931
     1807.07458        2.26976998        0.07661416
     1808.15883        2.24926052        0.07616941
     1809.24372        2.26524860        0.07644212
     1810.32927        2.26975584        0.07646751
     1811.41547        2.30621011        0.07712726
     1812.50232        2.32951564        0.07752317
     1813.58982        2.33024354        0.07760555
     1814.67797        2.27728856        0.07674075
     1815.76678        2.24602131        0.07616320
     1816.85624        2.30027815        0.07705931
     1817.94635        2.30097894        0.07704157
     1819.03712        2.37229170        0.07815280
     1820.12854        2.23008375        0.07570766
     1821.22062        2.21218612        0.07543641
     1822.31335        2.26067233        0.07623885
     1823.40674        2.23736104        0.07579129
     1824.50078        2.19754160        0.07514783
     1825.59548        2.24031083        0.07583212
     1826.69084        2.21627881        0.07537061
     1827.78686        2.27509941        0.07642513
     1828.88353        2.24464780        0.07587756
     1829.98086        2.16792706        0.07440605
     1831.07885        2.25514387        0.07595370
     1832.17749        2.28823637        0.07662892
     1833.27680        2.35426070        0.07769728
     1834.37677        2.31381507        0.07703359
     1835.47739        2.32081718        0.07710771
     1836.57868        2.37245925        0.07797310
     1837.68063        2.40936119        0.07850695
     1838.78323        2.26245960        0.07619466
     1839.88650        2.29378236        0.07674880
     1840.99044        2.21659807        0.07535164
     1842.09503        2.21008177        0.07516631
     1843.20029        2.24195467        0.07575154
     1844.30621        2.23226692        0.07554999
     1845.41279        2.34302301        0.07743118
     1846.52004        2.36423590        0.07778784
     1847.62795        2.31021066        0.07691232
     1848.73653        2.30612690        0.07681812
     1849.84577        2.25496219        0.07585265
     1850.95568        2.29793871        0.07661942
     1852.06625        2.26535853        0.07592725
     1853.17749        2.21848115        0.07510702
     1854.28940        2.17444880        0.07430502
     1855.40197        2.17203062        0.07433541
     1856.51521        2.25906565        0.07583653
     1857.62912        2.23978212        0.07553075
     1858.74370        2.25911937        0.07584528
     1859.85895        2.23939014        0.07550646
     1860.97486        2.31017978        0.07664093
     1862.09145        2.31509769        0.07677920
     1863.20870        2.25844936        0.07590577
     1864.32663        2.35252811        0.07738150
     1865.44522        2.28110177        0.07623697
     1866.56449        2.26906530        0.07601787
     1867.68443        2.28168739        0.07617564
     1868.80504        2.29557804        0.07638628
     1869.92632        2.24579081        0.07554368
     1871.04828        2.17332736        0.07427954
     1872.17091        2.21749292        0.07499245
     1873.29421        2.29018934        0.07616251
     1874.41818        2.24443427        0.07535827
     1875.54284        2.27444662        0.07594763
     1876.66816        2.29665653        0.07634402
     1877.79416        2.27112956        0.07582601
     1878.92084        2.29096751        0.07608772
     1880.04819        2.28608060        0.07606106
     1881.17622        2.21380422        0.07490563
     1882.30493        2.30995914        0.07644166
     1883.43431        2.28394999        0.07596530
     1884.56437        2.24856003        0.07529967
     1885.69511        2.27481671        0.07581342
     1886.82653        2.27441880        0.07590715
     1887.95862        2.20292527        0.07467126
     1889.09140        2.23576123        0.07519580
     1890.22485        2.30418865        0.07633471
     1891.35899        2.23631877        0.07523440
     1892.49380        2.28524094        0.07602837
     1893.62930        2.31616549        0.07641813
     1894.76548        2.21998832        0.07475245
     1895.90233        2.11064194        0.07292488
     1897.03988        2.14555516        0.07357471
     1898.17810        2.10418446        0.07272947
     1899.31701        2.15797288        0.07362131
     1900.45660        2.18148997        0.07405426
     1901.59687        2.14078346        0.07332211
     1902.73783        2.21795318        0.07475089
     1903.87947        2.14811771        0.07357070
     1905.02180        2.20296576        0.07437226
     1906.16481        2.22096400        0.07476631
     1907.30851        2.22380604        0.07478979
     1908.45290        2.26220852        0.07546223
     1909.59797        2.29333525        0.07595296
     1910.74373        2.22377782        0.07475001
     1911.89017        2.13990943        0.07333417
     1913.03731        2.19678691        0.07426769
     1914.18513        2.18687462        0.07410334
     1915.33364        2.15028823        0.07350908
     1916.48284        2.14655219        0.07342484
     1917.63273        2.20023003        0.07420748
     1918.78331        2.14531586        0.07318102
     1919.93458        2.15757444        0.07347963
     1921.08654        2.08147610        0.07218071
     1922.23919        2.09050079        0.07231242
     1923.39254        2.16374620        0.07353334
     1924.54657        2.20831642        0.07426565
     1925.70130        2.21511735        0.07432512
     1926.85672        2.17128289        0.07361567
     1928.01283        2.19662912        0.07408844
     1929.16964        2.25876996        0.07512887
     1930.32714        2.16352263        0.07348940
     1931.48534        2.25611796        0.07518036
     1932.64423        2.30073085        0.07578956
     1933.80382        2.24199813        0.07485276
     1934.96410        2.11884721        0.07274368
     1936.12508        2.13485703        0.07295378
     1937.28675        2.25042730        0.07488031
     1938.44913        2.24895298        0.07490370
     1939.61220        2.23270578        0.07458836
     1940.77596        2.20115483        0.07401336
     1941.94043        2.15833699        0.07332286
     1943.10559        2.18842560        0.07382050
     1944.27146        2.29694957        0.07558471
     1945.43802        2.23901483        0.07463072
     1946.60528        2.17320586        0.07356539
     1947.77324        2.16857164        0.07346398
     1948.94191        2.26537186        0.07513034
     1950.11127        2.18434303        0.07369849
     1951.28134        2.20492018        0.07389716
     1952.45211        2.24115455        0.07450289
     1953.62358        2.23244741        0.07433099
     1954.79576        2.22454802        0.07415768
     1955.96863        2.20570271        0.07396651
     1957.14221        2.19622731        0.07381632
     1958.31650        2.16737930        0.07325290
     1959.49149        2.15959525        0.07315638
     1960.66718        2.13040118        0.07263556
     1961.84358        2.13783316        0.07269931
     1963.02069        2.18226468        0.07343098
     1964.19850        2.20665481        0.07382868
     1965.37702        2.15917645        0.07305628
     1966.55625        2.16229189        0.07315168
     1967.73618        2.15813528        0.07309563
     1968.91682        2.14640328        0.07284807
     1970.09817        2.15618005        0.07296661
     1971.28023        2.20820455        0.07379775
     1972.46300        2.22567099        0.07409719
     1973.64648        2.19596929        0.07360740
     1974.83067        2.11734584        0.07227263
     1976.01556        2.08409298        0.07175734
     1977.20117        2.13906488        0.07261729
     1978.38749        2.13673222        0.07238265
     1979.57453        2.14604839        0.07264144
     1980.76227        2.19926744        0.07360422
     1981.95073        2.19074601        0.07344067
     1983.13990        2.18837946        0.07333728
     1984.32978        2.22140594        0.07388351
     1985.52038        2.15058171        0.07275499
     1986.71169        2.23738277        0.07413142
     1987.90372        2.32058160        0.07560255
     1989.09646        2.23891934        0.07424702
     1990.28992        2.09717026        0.07181711
     1991.48409        2.08585434        0.07157934
     1992.67899        2.21780656        0.07373051
     1993.87459        2.15919878        0.07278562
     1995.07092        2.06719717        0.07119115
     1996.26796        2.14789973        0.07253882
     1997.46572        2.22899224        0.07396724
     1998.66420        2.16576908        0.07292098
     1999.86340        2.19824286        0.07346640
     2001.06332        2.17520867        0.07301033
     2002.26395        2.19871239        0.07334428
     2003.46531        2.26925473        0.07451392
     2004.66739        2.20091099        0.07341550
     2005.87019        2.11700077        0.07199268
     2007.07371        2.10957825        0.07190152
     2008.27796        2.15407494        0.07264870
     2009.48293        2.13121311        0.07217365
     2010.68862        2.20401943        0.07343149
     2011.89503        2.15372266        0.07252982
     2013.10217        2.12416345        0.07197640
     2014.31003        2.09154061        0.07140234
     2015.51861        2.19752229        0.07315575
     2016.72792        2.21985839        0.07363569
     2017.93796        2.17051468        0.07279567
     2019.14872        2.14093998        0.07220318
     2020.36021        2.16537275        0.07262347
     2021.57243        2.19087605        0.07311405
     2022.78537        2.19340346        0.07306872
     2023.99904        2.06566594        0.07083644
     2025.21344        2.01213495        0.06991725
     2026.42857        2.06589823        0.07081557
     2027.64443        2.15062512        0.07235245
     2028.86102        2.16305680        0.07264241
     2030.07833        2.19504865        0.07313051
     2031.29638        2.21694355        0.07349428
     2032.51516        2.21956610        0.07355773
     2033.73467        2.21077652        0.07331214
     2034.95491        2.25298300        0.07399951
     2036.17588        2.24869144        0.07393145
     2037.39758        2.20349002        0.07312177
     2038.62002        2.17096873        0.07249886
     2039.84320        2.09084170        0.07127290
     2041.06710        2.08669705        0.07124936
     2042.29174        2.11022141        0.07152883
     2043.51712        2.15282046        0.07216555
     2044.74323        2.17798759        0.07260235
     2045.97007        2.17184938        0.07256270
     2047.19766        2.15597610        0.07233155
     2048.42597        2.07357816        0.07097296
     2049.65503        2.12343990        0.07177055
     2050.88482        2.17351209        0.07253558
     2052.11535        2.13797153        0.07192374
     2053.34662        2.09206245        0.07111808
     2054.57863        2.11730391        0.07153370
     2055.81138        2.15494965        0.07220257
     2057.04486        2.13802078        0.07190724
     2058.27909        2.12334179        0.07158354
     2059.51406        2.12785352        0.07159484
     2060.74977        2.13831375        0.07185950
     2061.98622        2.12689259        0.07177552
     2063.22341        2.08580746        0.07111240
     2064.46134        2.14551482        0.07203421
     2065.70002        2.17234144        0.07242986
     2066.93944        2.13354341        0.07170972
     2068.17960        2.14269217        0.07186678
     2069.42051        2.15679960        0.07207579
     2070.66216        2.17812014        0.07235769
     2071.90456        2.20280720        0.07277127
     2073.14770        2.23414774        0.07329903
     2074.39159        2.17554454        0.07232904
     2075.63623        2.11057196        0.07124258
     2076.88161        2.15152438        0.07189171
     2078.12774        2.18003178        0.07240996
     2079.37461        2.15105740        0.07197845
     2080.62224        2.08305964        0.07075828
     2081.87061        2.07349202        0.07051963
     2083.11973        2.12054572        0.07134507
     2084.36961        2.12270663        0.07144327
     2085.62023        2.10187084        0.07097387
     2086.87160        2.11208653        0.07109092
     2088.12372        2.09980031        0.07099633
     2089.37660        2.04371735        0.07008596
     2090.63022        2.07053868        0.07050786
     2091.88460        2.19916842        0.07258299
     2093.13973        2.13586291        0.07145782
     2094.39562        2.17545678        0.07213461
     2095.65225        2.22588993        0.07308557
     2096.90965        2.18982749        0.07246606
     2098.16779        2.14307470        0.07159470
     2099.42669        2.10941784        0.07106010
     2100.68635        2.18800742        0.07229149
     2101.94676        2.19537998        0.07243115
     2103.20793        2.16658220        0.07201539
     2104.46985        2.17272502        0.07202737
     2105.73253        2.14206134        0.07142665
     2106.99597        2.14388747        0.07146575
     2108.26017        2.08261466        0.07045880
     2109.52513        2.06569860        0.07021680
     2110.79084        2.12121023        0.07112384
     2112.05732        2.14491945        0.07152987
     2113.32455        2.16754313        0.07196339
     2114.59255        2.10358932        0.07091697
     2115.86130        2.13221045        0.07137924
     2117.13082        2.15436786        0.07173591
     2118.40110        2.12794172        0.07129677
     2119.67214        2.12327934        0.07113165
     2120.94394        2.12573497        0.07110719
     2122.21651        2.15630243        0.07169125
     2123.48984        2.15410802        0.07159452
     2124.76393        2.07775476        0.07032084
     2126.03879        2.09215747        0.07055888
     2127.31441        2.15434461        0.07156185
     2128.59080        2.13518922        0.07133188
     2129.86796        2.13553521        0.07133233
     2131.14588        2.08824887        0.07048778
     2132.42456        2.15460284        0.07154919
     2133.70402        2.19442127        0.07227268
     2134.98424        2.16076265        0.07179430
     2136.26523        2.14097565        0.07141054
     2137.54699        2.21093907        0.07247905
     2138.82952        2.22928528        0.07271843
     2140.11282        2.10694951        0.07064214
     2141.39688        2.14596899        0.07132052
     2142.68172        2.15565279        0.07141824
     2143.96733        2.14993837        0.07140006
     2145.25371        2.15842241        0.07152510
     2146.54086        2.11305456        0.07067144
     2147.82879        2.14834342        0.07125586
     2149.11749        2.15273662        0.07139834
     2150.40696        2.17137438        0.07176530
     2151.69720        2.15431899        0.07147886
     2152.98822        2.10889107        0.07068629
     2154.28001        2.12706426        0.07093843
     2155.57258        2.13080694        0.07096050
     2156.86592        2.09171593        0.07028619
     2158.16004        2.11719263        0.07065463
     2159.45494        2.01852129        0.06909208
     2160.75061        2.05223822        0.06972329
     2162.04706        2.11553558        0.07075164
     2163.34429        2.04930290        0.06964774
     2164.64230        2.06609871        0.06993867
     2165.94108        2.13880256        0.07115636
     2167.24065        2.14717589        0.07122367
     2168.54099        2.13960050        0.07104269
     2169.84212        2.18127909        0.07181588
     2171.14402        2.15849552        0.07142665
     2172.44671        2.16827765        0.07155044
     2173.75018        2.19161494        0.07193285
     2175.05443        2.18117076        0.07172794
     2176.35946        2.13614163        0.07094152
     2177.66527        2.13939126        0.07100433
     2178.97187        2.15774015        0.07133470
     2180.27926        2.13675143        0.07092897
     2181.58742        2.08123337        0.07001718
     2182.89638        2.04252309        0.06941355
     2184.20611        2.03891684        0.06933496
     2185.51664        2.06788835        0.06977604
     2186.82795        2.09377287        0.07016540
     2188.14004        2.11245234        0.07045213
     2189.45293        2.04115030        0.06926565
     2190.76660        2.02462988        0.06901323
     2192.08106        2.08454647        0.07004695
     2193.39631        2.07210255        0.06980502
     2194.71235        2.07674355        0.06984451
     2196.02917        2.11416378        0.07043656
     2197.34679        2.12206981        0.07055725
     2198.66520        2.10073952        0.07024916
     2199.98440        2.02226706        0.06888180
     2201.30439        2.02009110        0.06889150
     2202.62517        2.04239678        0.06930768
     2203.94675        2.02612654        0.06901086
     2205.26912        2.03122748        0.06910542
     2206.59228        2.07881685        0.06986207
     2207.91623        2.07955014        0.06984620
     2209.24098        2.11382778        0.07036702
     2210.56653        2.14177332        0.07085504
     2211.89287        2.11597682        0.07048001
     2213.22000        2.10140305        0.07016539
     2214.54793        2.07429170        0.06973967
     2215.87666        2.07863646        0.06983493
     2217.20619        2.00948383        0.06868308
     2218.53651        2.05896255        0.06954804
     2219.86763        2.08503012        0.06999974
     2221.19956        2.09084136        0.07008809
     2222.53228        2.05286535        0.06937830
     2223.86579        2.14136979        0.07082716
     2225.20011        2.12382127        0.07058104
     2226.53523        2.11898564        0.07050299
     2227.87116        2.12663057        0.07060329
     2229.20788        2.11447536        0.07041110
     2230.54540        2.07333387        0.06964505
     2231.88373        2.10123713        0.07013990
     2233.22286        2.15688336        0.07112942
     2234.56279        2.22280101        0.07217918
     2235.90353        2.28365153        0.07314706
     2237.24507        2.24030297        0.07240777
     2238.58742        2.17613813        0.07131968
     2239.93057        2.17269309        0.07129025
     2241.27453        2.18600817        0.07151295
     2242.61930        2.10560203        0.07017687
     2243.96487        2.12540488        0.07048684
     2245.31125        2.12955220        0.07054900
     2246.65843        2.14319889        0.07076033
     2248.00643        2.20195816        0.07174782
     2249.35523        2.22516321        0.07211221
     2250.70485        2.23175826        0.07224230
     2252.05527        2.21645414        0.07205221
     2253.40650        2.20228033        0.07179401
     2254.75855        2.15072791        0.07086054
     2256.11140        2.07241226        0.06948363
     2257.46507        2.11209537        0.07018888
     2258.81955        2.12395022        0.07034944
     2260.17484        2.12342612        0.07036912
     2261.53094        2.17046981        0.07128239
     2262.88786        2.15930273        0.07107730
     2264.24559        2.17205149        0.07129450
     2265.60414        2.18101946        0.07140950
     2266.96350        2.14834495        0.07079253
     2268.32368        2.12052450        0.07037826
     2269.68468        2.08960142        0.06990976
     2271.04649        2.08926795        0.06989553
     2272.40912        2.07826830        0.06967307
     2273.77256        2.11469216        0.07025249
     2275.13682        2.13554438        0.07063116
     2276.50191        2.05128706        0.06925606
     2277.86781        2.06220699        0.06936966
     2279.23453        2.06781642        0.06945964
     2280.60207        2.07961823        0.06969106
     2281.97043        2.06324091        0.06938883
     2283.33961        2.02064930        0.06865058
     2284.70962        2.02489874        0.06875384
     2286.08044        2.08282072        0.06976840
     2287.45209        2.08108902        0.06973804
     2288.82456        2.07603984        0.06958760
     2290.19786        2.10684274        0.07011430
     2291.57197        2.11366682        0.07024114
     2292.94692        2.11445001        0.07029735
     2294.32269        2.09182864        0.06980235
     2295.69928        2.08276841        0.06969569
     2297.07670        2.03640826        0.06897795
     2298.45495        2.14133707        0.07067786
     2299.83402        2.10633381        0.07011122
     2301.21392        2.01745655        0.06867751
     2302.59465        2.00381944        0.06845512
     2303.97620        2.10087716        0.07003072
     2305.35859        2.08129831        0.06967940
     2306.74180        2.06191609        0.06934369
     2308.12585        2.11769377        0.07023801
     2309.51073        2.06341196        0.06933099
     2310.89643        1.98165898        0.06796897
     2312.28297        1.96661299        0.06774692
     2313.67034        1.99226142        0.06818533
     2315.05854        1.97581565        0.06781998
     2316.44758        2.01867655        0.06857000
     2317.83745        2.04432544        0.06904518
     2319.22815        2.11131117        0.07022202
     2320.61968        1.99566252        0.06819268
     2322.01206        2.00488593        0.06835096
     2323.40526        2.04568874        0.06908449
     2324.79931        2.06933976        0.06942252
     2326.19419        2.02222510        0.06860922
     2327.58990        2.02302920        0.06865557
     2328.98646        2.05200489        0.06914145
     2330.38385        2.03826094        0.06893277
     2331.78208        2.03232040        0.06879358
     2333.18115        2.02219710        0.06865064
     2334.58106        2.01319399        0.06848810
     2335.98181        2.01267714        0.06843928
     2337.38339        1.96647228        0.06773667
     2338.78582        1.96789149        0.06776235
     2340.18910        2.00476244        0.06842042
     2341.59321        2.02134409        0.06863414
     2342.99817        1.99530169        0.06815654
     2344.40396        2.01324315        0.06861716
     2345.81061        2.05091122        0.06917547
     2347.21809        2.10314353        0.07001471
     2348.62642        2.09968665        0.07002201
     2350.03560        1.98747406        0.06804869
     2351.44562        1.95673325        0.06753123
     2352.85649        2.02976622        0.06885909
     2354.26820        1.98354115        0.06799797
     2355.68076        1.96370693        0.06763104
     2357.09417        2.01045681        0.06852301
     2358.50843        2.04352625        0.06906343
     2359.92353        2.06842221        0.06953847
     2361.33949        2.04981847        0.06923036
     2362.75629        2.01380595        0.06853585
     2364.17395        2.05390998        0.06914113
     2365.59245        2.08532898        0.06972691
     2367.01180        2.04196119        0.06903627
     2368.43201        1.97884923        0.06796172
     2369.85307        2.01052934        0.06853130
     2371.27498        2.06091719        0.06935948
     2372.69775        2.09082384        0.06989985
     2374.12137        2.06443507        0.06948731
     2375.54584        2.02170193        0.06871669
     2376.97117        1.94331587        0.06739431
     2378.39735        1.92919694        0.06716830
     2379.82439        1.96479197        0.06773257
     2381.25228        1.96180853        0.06766328
     2382.68103        1.99173868        0.06823565
     2384.11064        2.01859688        0.06868689
     2385.54111        2.03936138        0.06897705
     2386.97243        2.02028472        0.06873352
     2388.40462        2.06163964        0.06944457
     2389.83766        2.05748735        0.06933697
     2391.27156        2.04578449        0.06912536
     2392.70633        2.05218256        0.06923521
     2394.14195        2.05237211        0.06925705
     2395.57843        2.01759514        0.06869339
     2397.01578        2.06567717        0.06950034
     2398.45399        2.08568539        0.06987908
     2399.89306        2.02865539        0.06894529
     2401.33300        2.11568104        0.07037474
     2402.77380        2.13511312        0.07068630
     2404.21546        2.07248477        0.06964308
     2405.65799        1.99517159        0.06837501
     2407.10139        2.05068484        0.06929698
     2408.54565        2.08061779        0.06973072
     2409.99078        2.08713430        0.06980607
     2411.43677        2.02704815        0.06884560
     2412.88363        1.98921785        0.06828116
     2414.33136        2.05366023        0.06940281
     2415.77996        2.05393209        0.06941778
     2417.22943        2.04545575        0.06926198
     2418.67977        2.06208644        0.06954746
     2420.13097        2.07774414        0.06978749
     2421.58305        2.00205277        0.06853380
     2423.03600        1.97821275        0.06810015
     2424.48982        2.01422396        0.06864200
     2425.94452        1.99021390        0.06823334
     2427.40009        1.97084483        0.06797168
     2428.85653        1.94594291        0.06757613
     2430.31384        1.95078509        0.06765202
     2431.77203        1.95745719        0.06777942
     2433.23109        1.95485400        0.06774676
     2434.69103        1.94816713        0.06758659
     2436.15184        1.96512629        0.06787480
     2437.61354        1.98665136        0.06819918
     2439.07610        1.99252006        0.06845699
     2440.53955        2.04641161        0.06947917
     2442.00387        2.03268655        0.06911498
     2443.46908        2.05224672        0.06947331
     2444.93516        2.01604111        0.06884958
     2446.40212        1.98556211        0.06825206
     2447.86996        1.95684152        0.06774249
     2449.33868        1.96787185        0.06798130
     2450.80828        1.98900871        0.06831350
     2452.27877        2.00125763        0.06852950
     2453.75014        1.96603418        0.06792947
     2455.22239        1.97305063        0.06812863
     2456.69552        2.10689700        0.07038679
     2458.16954        2.08768692        0.07006477
     2459.64444        2.02311579        0.06895017
     2461.12023        1.99658630        0.06848904
     2462.59690        1.96728155        0.06789799
     2464.07446        1.97553268        0.06805002
     2465.55290        2.03176976        0.06898970
     2467.03223        2.02391758        0.06889981
     2468.51245        2.02928527        0.06904919
     2469.99356        2.04240539        0.06931686
     2471.47556        2.02591218        0.06914190
     2472.95844        2.00978345        0.06888238
     2474.44222        1.98771751        0.06838229
     2475.92688        2.06946587        0.06985037
     2477.41244        2.02407570        0.06915145
     2478.89888        2.02972550        0.06922426
     2480.38622        2.02566584        0.06907206
     2481.87446        1.93527751        0.06750448
     2483.36358        1.89131398        0.06680158
     2484.85360        1.87306101        0.06646695
     2486.34451        1.91280823        0.06713565
     2487.83632        1.90854762        0.06703764
     2489.32902        1.89713695        0.06691896
     2490.82262        1.94645505        0.06779403
     2492.31711        1.94173787        0.06766770
     2493.81250        1.95920423        0.06799338
     2495.30879        1.98940808        0.06856182
     2496.80597        2.00452862        0.06884995
     2498.30406        2.01570526        0.06900846
     2499.80304        2.00168551        0.06882080
     2501.30292        1.95904877        0.06809733
     2502.80370        1.96457983        0.06820388
     2504.30538        2.01740788        0.06911864
     2505.80797        2.06226366        0.06985990
     2507.31145        2.00905403        0.06881551
     2508.81584        1.96894326        0.06814078
     2510.32113        1.94522638        0.06785496
     2511.82732        1.98937354        0.06869691
     2513.33442        2.03972129        0.06960887
     2514.84242        1.98762055        0.06857953
     2516.35132        1.97158707        0.06835508
     2517.86114        2.00243915        0.06901285
     2519.37185        1.96537499        0.06833817
     2520.88347        2.01528830        0.06910964
     2522.39601        2.01839624        0.06911866
     2523.90944        2.05112114        0.06967548
     2525.42379        1.97907316        0.06847185
     2526.93904        1.93844038        0.06779853
     2528.45521        1.97064992        0.06837338
     2529.97228        1.93207359        0.06772366
     2531.49026        1.97250513        0.06845207
     2533.00916        1.96949167        0.06837926
     2534.52896        1.99885062        0.06889163
     2536.04968        2.02990184        0.06943862
     2537.57131        1.97096169        0.06845072
     2539.09385        1.98706853        0.06879120
     2540.61731        1.94810568        0.06807918
     2542.14168        1.97017118        0.06845350
     2543.66696        2.00317993        0.06899393
     2545.19316        1.98757470        0.06869611
     2546.72028        2.10055194        0.07068270
     2548.24831        2.07898111        0.07042173
     2549.77726        2.03773839        0.06974950
     2551.30713        1.97613576        0.06870297
     2552.83791        1.99192858        0.06899823
     2554.36961        1.96369169        0.06834895
     2555.90224        1.94290441        0.06792837
     2557.43578        2.01850735        0.06924459
     2558.97024        2.00893825        0.06914538
     2560.50562        2.00679033        0.06912834
     2562.04192        2.06016015        0.07004573
     2563.57915        2.11470181        0.07099231
     2565.11730        2.09804800        0.07077903
     2566.65637        2.04097781        0.06983654
     2568.19636        2.00063835        0.06910595
     2569.73728        1.95444098        0.06822305
     2571.27912        2.01519338        0.06936871
     2572.82189        2.04951060        0.07003967
     2574.36558        2.01040300        0.06933696
     2575.91020        1.97222850        0.06862182
     2577.45575        2.00562772        0.06927526
     2579.00222        2.00431559        0.06928247
     2580.54962        1.96606019        0.06857127
     2582.09795        1.97717455        0.06874515
     2583.64721        1.96653049        0.06851978
     2585.19740        2.01020123        0.06930118
     2586.74852        2.06529052        0.07034253
     2588.30057        1.96277351        0.06864296
     2589.85355        2.02568951        0.06969408
     2591.40746        2.00960888        0.06941373
     2592.96230        1.99757215        0.06918860
     2594.51808        1.93142603        0.06801733
     2596.07479        1.88091423        0.06715508
     2597.63244        1.93444879        0.06808421
     2599.19102        1.94967100        0.06835233
     2600.75053        2.00718363        0.06941449
     2602.31098        2.01787193        0.06965331
     2603.87237        1.99802647        0.06932479
     2605.43469        1.90596133        0.06773020
     2606.99795        1.90962611        0.06779798
     2608.56215        1.93188513        0.06819670
     2610.12729        1.90979196        0.06782360
     2611.69336        1.85449108        0.06679921
     2613.26038        1.89239989        0.06753257
     2614.82834        1.90292421        0.06764752
     2616.39723        1.88475785        0.06725874
     2617.96707        1.92790846        0.06811348
     2619.53785        1.91278627        0.06796697
     2621.10958        1.91930929        0.06807765
     2622.68224        1.93016379        0.06823397
     2624.25585        1.94336126        0.06845358
     2625.83040        1.90447593        0.06780502
     2627.40590        1.80571743        0.06605576
     2628.98235        1.87729036        0.06735349
     2630.55973        1.94013834        0.06845506
     2632.13807        1.89317762        0.06762403
     2633.71735        1.92700631        0.06818220
     2635.29758        1.95444427        0.06865416
     2636.87876        1.96236166        0.06880792
     2638.46089        1.95754263        0.06871753
     2640.04397        1.93253927        0.06830557
     2641.62799        2.04565402        0.07036569
     2643.21297        2.07497094        0.07089840
     2644.79890        1.97522435        0.06913579
     2646.38578        1.96499859        0.06892453
     2647.97361        1.98243312        0.06920317
     2649.56239        1.95598111        0.06879150
     2651.15213        1.91857505        0.06820967
     2652.74282        1.94834172        0.06870677
     2654.33447        1.98022715        0.06927532
     2655.92707        2.07410041        0.07089764
     2657.52062        2.01579484        0.06989581
     2659.11514        1.91404537        0.06811670
     2660.71060        1.83657970        0.06680667
     2662.30703        1.79301950        0.06602154
     2663.90442        1.84525024        0.06693537
     2665.50276        1.94294473        0.06870669
     2667.10206        1.93409265        0.06858424
     2668.70232        1.90848502        0.06808210
     2670.30354        1.92091049        0.06831181
     2671.90572        1.95336303        0.06888436
     2673.50887        1.95920360        0.06903752
     2675.11297        2.00540734        0.06987579
     2676.71804        1.93102555        0.06859027
     2678.32407        1.85165958        0.06709234
     2679.93107        1.84160050        0.06685050
     2681.53903        1.83897637        0.06682187
     2683.14795        1.89633646        0.06793364
     2684.75784        1.90586685        0.06814356
     2686.36869        1.90897444        0.06817890
     2687.98051        1.94284540        0.06878302
     2689.59330        1.86110102        0.06732548
     2691.20706        1.89891568        0.06799623
     2692.82178        1.95785805        0.06919184
     2694.43747        1.93108949        0.06869459
     2696.05414        1.82596596        0.06677563
     2697.67177        1.87866810        0.06771435
     2699.29037        1.95654440        0.06914047
     2700.90995        1.92657552        0.06866642
     2702.53049        1.96274560        0.06932753
     2704.15201        1.99743657        0.06993970
     2705.77450        1.85073521        0.06730431
     2707.39797        1.87007045        0.06765692
     2709.02241        1.91865967        0.06859940
     2710.64782        1.87178582        0.06777041
     2712.27421        1.87402796        0.06769737
     2713.90157        1.93178714        0.06877064
     2715.52991        1.90363160        0.06823500
     2717.15923        1.94417005        0.06902817
     2718.78953        1.93370938        0.06880109
     2720.42080        1.88508065        0.06791028
     2722.05305        1.96512523        0.06932137
     2723.68629        1.95230457        0.06911923
     2725.32050        1.90541962        0.06835893
     2726.95569        1.92425008        0.06869598
     2728.59186        2.00951155        0.07020004
     2730.22902        1.99932268        0.07003110
     2731.86716        1.97750837        0.06964752
     2733.50628        1.98070694        0.06967634
     2735.14638        1.95445743        0.06922278
     2736.78747        1.88479854        0.06804742
     2738.42954        1.89460508        0.06828599
     2740.07260        1.87814412        0.06802431
     2741.71664        1.90134855        0.06845981
     2743.36167        1.90462738        0.06850982
     2745.00769        1.88086454        0.06806764
     2746.65469        1.90667411        0.06853196
     2748.30269        1.93048303        0.06899313
     2749.95167        1.99626863        0.07015250
     2751.60164        2.00413887        0.07036316
     2753.25260        1.94476236        0.06922006
     2754.90455        1.93873471        0.06910373
     2756.55749        2.00442661        0.07036001
     2758.21143        1.92323773        0.06887727
     2759.86635        1.88832697        0.06819084
     2761.52227        1.83370218        0.06719638
     2763.17919        1.88018535        0.06814118
     2764.83710        1.93931669        0.06915924
     2766.49600        1.91905433        0.06880173
     2768.15589        1.92036563        0.06890237
     2769.81679        1.90177020        0.06861127
     2771.47868        1.93245828        0.06907003
     2773.14157        1.92601007        0.06901031
     2774.80545        1.88795702        0.06834748
     2776.47033        1.87989636        0.06817119
     2778.13622        1.90942266        0.06866564
     2779.80310        1.94386038        0.06927573
     2781.47098        1.97152703        0.06978587
     2783.13986        1.91107316        0.06869389
     2784.80975        1.85151599        0.06775451
     2786.48063        1.92149914        0.06907242
     2788.15252        1.93458941        0.06931976
     2789.82541        1.93500716        0.06938108
     2791.49931        1.89488789        0.06868198
     2793.17421        1.86389012        0.06802140
     2794.85011        1.95195880        0.06952053
     2796.52702        1.91737018        0.06885994
     2798.20494        1.88598152        0.06835940
     2799.88386        1.92850523        0.06922740
     2801.56379        1.95523627        0.06975209
     2803.24473        1.92911704        0.06928680
     2804.92668        1.89747833        0.06866003
     2806.60963        1.97127528        0.06997112
     2808.29360        1.90252964        0.06880958
     2809.97857        1.82484386        0.06740628
     2811.66456        1.79851240        0.06681501
     2813.35156        1.83753772        0.06749512
     2815.03957        1.85051536        0.06785828
     2816.72859        1.88863501        0.06860122
     2818.41863        1.87365041        0.06834123
     2820.10968        1.85090365        0.06785781
     2821.80175        1.84563939        0.06778408
     2823.49483        1.82868428        0.06746744
     2825.18893        1.79069419        0.06679513
     2826.88404        1.81334371        0.06734960
     2828.58017        1.86567850        0.06834991
     2830.27732        1.88302825        0.06853656
     2831.97548        1.89686166        0.06883476
     2833.67467        1.91553030        0.06911279
     2835.37487        1.90741053        0.06889453
     2837.07610        1.90801401        0.06894862
     2838.77835        1.87253412        0.06835988
     2840.48161        1.86744913        0.06828633
     2842.18590        1.87983117        0.06856566
     2843.89121        1.91639023        0.06927566
     2845.59755        1.88636818        0.06873458
     2847.30491        1.87212606        0.06841134
     2849.01329        1.83447452        0.06779456
     2850.72270        1.81910650        0.06748450
     2852.43313        1.77973382        0.06672261
     2854.14459        1.84852394        0.06794644
     2855.85708        1.88383410        0.06865733
     2857.57059        1.85223319        0.06806654
     2859.28513        1.83094339        0.06766443
     2861.00071        1.83522836        0.06779071
     2862.71731        1.86575620        0.06839705
     2864.43494        1.90278789        0.06910672
     2866.15360        1.96112039        0.07018240
     2867.87329        1.94233734        0.06971178
     2869.59401        1.97613387        0.07028822
     2871.31577        1.90518466        0.06900843
     2873.03856        1.84512716        0.06793910
     2874.76238        1.89560158        0.06883197
     2876.48724        1.90352564        0.06899022
     2878.21313        1.89010184        0.06881543
     2879.94006        1.90803829        0.06916398
     2881.66802        1.92039456        0.06942453
     2883.39702        1.91750783        0.06934335
     2885.12706        1.96453569        0.07017184
     2886.85814        1.95078674        0.06995264
     2888.59025        1.93138711        0.06959217
     2890.32341        1.94891134        0.06985986
     2892.05760        1.94537121        0.06977295
     2893.79284        1.95199348        0.06990242
     2895.52911        1.96072470        0.07013834
     2897.26643        1.97361273        0.07032191
     2899.00479        2.03354893        0.07137718
     2900.74419        2.07776504        0.07227998
     2902.48464        2.00485826        0.07085509
     2904.22613        2.00070832        0.07091890
     2905.96867        1.96890365        0.07029848
     2907.71225        1.99285616        0.07066992
     2909.45687        1.90722294        0.06929824
     2911.20255        1.87451730        0.06865688
     2912.94927        1.99086077        0.07086286
     2914.69704        1.94036471        0.06992556
     2916.44586        1.90835074        0.06923472
     2918.19573        1.85269279        0.06823573
     2919.94664        1.87713069        0.06875967
     2921.69861        1.89189939        0.06905663
     2923.45163        1.88003518        0.06877075
     2925.20570        1.80244480        0.06735140
     2926.96082        1.78767402        0.06712222
     2928.71700        1.80845386        0.06749972
     2930.47423        1.84986043        0.06820929
     2932.23252        1.84224017        0.06809515
     2933.99185        1.77912825        0.06696493
     2935.75225        1.75330302        0.06641477
     2937.51370        1.76252575        0.06653623
     2939.27621        1.78787276        0.06707108
     2941.03978        1.78927114        0.06715247
     2942.80440        1.79093862        0.06720072
     2944.57008        1.74202802        0.06624143
     2946.33682        1.78158104        0.06694207
     2948.10463        1.84060648        0.06807019
     2949.87349        1.83151934        0.06797670
     2951.64341        1.74508944        0.06637374
     2953.41440        1.72892574        0.06603117
     2955.18645        1.82681435        0.06778827
     2956.95956        1.85465002        0.06836749
     2958.73374        1.83221098        0.06797403
     2960.50898        1.76107838        0.06671836
     2962.28528        1.79958452        0.06741365
     2964.06265        1.87377348        0.06875374
     2965.84109        1.85249805        0.06835621
     2967.62059        1.78569422        0.06714442
     2969.40117        1.85113895        0.06843182
     2971.18281        1.89949412        0.06925459
     2972.96552        1.88812746        0.06901452
     2974.74930        1.85043747        0.06837403
     2976.53415        1.89767737        0.06923777
     2978.32007        1.91048453        0.06941497
     2980.10706        1.89147896        0.06901653
     2981.89512        1.86053993        0.06855490
     2983.68426        1.83807305        0.06818988
     2985.47447        1.81209127        0.06767518
     2987.26575        1.86792675        0.06873152
     2989.05811        1.87952423        0.06897722
     2990.85155        1.91757410        0.06964362
     2992.64606        1.91470830        0.06961251
     2994.44165        1.91982921        0.06968960
     2996.23831        1.98755024        0.07082305
     2998.03606        1.92325889        0.06970003
     2999.83488        1.90604033        0.06935852
     3001.63478        1.85627659        0.06847863
     3003.43576        1.88975782        0.06916341
     3005.23782        1.97771495        0.07079940
     3007.04096        2.00790780        0.07127914
     3008.84519        1.93945836        0.06996883
     3010.65049        1.96940837        0.07054479
     3012.45689        1.96200889        0.07047329
     3014.26436        1.96054825        0.07044930
     3016.07292        1.96298175        0.07041419
     3017.88256        1.97098492        0.07061640
     3019.69329        1.98466587        0.07095495
     3021.50511        2.05759164        0.07226993
     3023.31801        2.04858167        0.07210510
     3025.13200        2.01691267        0.07144307
     3026.94708        2.02068285        0.07141008
     3028.76325        2.03392142        0.07174652
     3030.58051        2.06950415        0.07229126
     3032.39885        2.03608554        0.07167392
     3034.21829        2.03501710        0.07161526
     3036.03883        1.98206043        0.07077503
     3037.86045        1.91567889        0.06968475
     3039.68316        1.85870188        0.06864102
     3041.50697        1.85380631        0.06846331
     3043.33188        1.89199150        0.06912903
     3045.15788        1.90882989        0.06942743
     3046.98497        1.91532418        0.06956573
     3048.81316        1.88669263        0.06910275
     3050.64245        1.88683291        0.06915031
     3052.47284        1.93845384        0.07010189
     3054.30432        1.92826367        0.06993057
     3056.13690        1.98267957        0.07090954
     3057.97059        1.91949143        0.06967705
     3059.80537        1.91690223        0.06961786
     3061.64125        1.92629941        0.06984926
     3063.47824        1.90968135        0.06951854
     3065.31632        1.90913410        0.06952394
     3067.15551        1.85288834        0.06856300
     3068.99581        1.84668319        0.06840415
     3070.83720        1.88022076        0.06893095
     3072.67971        1.99254194        0.07086748
     3074.52331        1.92704373        0.06975616
     3076.36803        1.93150446        0.06983471
     3078.21385        1.94079390        0.07005359
     3080.06078        1.96338697        0.07057631
     3081.90881        2.00275276        0.07126294
     3083.75796        1.93419682        0.07002830
     3085.60821        1.99196463        0.07102416
     3087.45958        1.92000077        0.06972284
     3089.31205        1.97543908        0.07061328
     3091.16564        2.03026519        0.07164359
     3093.02034        2.04081974        0.07185838
     3094.87615        2.01825049        0.07146763
     3096.73308        1.99975366        0.07108562
     3098.59112        1.97800457        0.07069392
     3100.45027        1.95304264        0.07031132
     3102.31054        1.94266496        0.07022368
     3104.17193        1.94167952        0.07019323
     3106.03443        1.92820720        0.06979880
     3107.89805        1.96940023        0.07051926
     3109.76279        1.92645342        0.06984619
     3111.62865        1.91572818        0.06957108
     3113.49563        1.85163014        0.06847786
     3115.36372        1.79575567        0.06750938
     3117.23294        1.83813815        0.06823451
     3119.10328        1.89798286        0.06934475
     3120.97474        1.86732361        0.06887296
     3122.84733        1.87571290        0.06902724
     3124.72104        1.88172148        0.06911730
     3126.59587        1.86868659        0.06881349
     3128.47183        1.84550119        0.06833200
     3130.34891        1.80685656        0.06754901
     3132.22712        1.75810384        0.06662680
     3134.10646        1.79880297        0.06747155
     3135.98692        1.82197845        0.06791277
     3137.86851        1.78940244        0.06731123
     3139.75123        1.79099064        0.06728081
     3141.63508        1.87938690        0.06879988
     3143.52007        1.92871904        0.06971217
     3145.40618        1.93988427        0.07010973
     3147.29342        1.92507734        0.06990483
     3149.18180        1.91233665        0.06961774
     3151.07131        1.93423280        0.06995435
     3152.96195        2.00345390        0.07112312
     3154.85373        2.02063138        0.07140078
     3156.74664        1.96896812        0.07063690
     3158.64069        2.00377406        0.07122262
     3160.53587        1.87096352        0.06886467
     3162.43219        1.83013553        0.06811193
     3164.32965        1.84579847        0.06843245
     3166.22825        1.83914707        0.06829735
     3168.12799        1.87664066        0.06886843
     3170.02886        1.87084872        0.06868061
     3171.93088        1.82503220        0.06785136
     3173.83404        1.78247095        0.06708813
     3175.73834        1.74673107        0.06633298
     3177.64378        1.76848529        0.06677019
     3179.55037        1.75301271        0.06657623
     3181.45810        1.68743354        0.06528826
     3183.36697        1.66120027        0.06479125
     3185.27699        1.80574813        0.06768229
     3187.18816        1.84419335        0.06832897
     3189.10047        1.82610957        0.06803233
     3191.01393        1.73885827        0.06633407
     3192.92854        1.78689509        0.06714480
     3194.84430        1.81811698        0.06770926
     3196.76121        1.82689463        0.06786435
     3198.67926        1.86369603        0.06856179
     3200.59847        1.87349783        0.06877044
     3202.51883        1.83579509        0.06814631
     3204.44034        1.87039028        0.06874922
     3206.36300        1.81576280        0.06771689
     3208.28682        1.88076361        0.06887405
     3210.21179        1.95643565        0.07019243
     3212.13792        1.91501252        0.06949042
     3214.06520        1.84630659        0.06822051
     3215.99364        1.87885806        0.06884134
     3217.92324        1.85260734        0.06833413
     3219.85399        1.81799382        0.06768033
     3221.78591        1.77014470        0.06675559
     3223.71898        1.78201133        0.06701434
     3225.65321        1.77838359        0.06696208
     3227.58860        1.74137397        0.06625868
     3229.52515        1.69585056        0.06535464
     3231.46287        1.67307927        0.06486366
     3233.40175        1.77441769        0.06689645
     3235.34179        1.79981085        0.06739501
     3237.28299        1.79234912        0.06721890
     3239.22536        1.72570052        0.06598800
     3241.16890        1.69741021        0.06540999
     3243.11360        1.76174844        0.06655445
     3245.05947        1.80709851        0.06742842
     3247.00650        1.80892613        0.06750059
     3248.95471        1.85271192        0.06828405
     3250.90408        1.84140137        0.06807231
     3252.85462        1.81090390        0.06750717
     3254.80633        1.78776572        0.06703816
     3256.75922        1.81632027        0.06755504
     3258.71327        1.82233784        0.06767702
     3260.66850        1.81874707        0.06764790
     3262.62490        1.85215687        0.06827871
     3264.58248        1.76671894        0.06664122
     3266.54123        1.70911338        0.06554086
     3268.50115        1.72948487        0.06584786
     3270.46225        1.79460200        0.06710608
     3272.42453        1.87556136        0.06870838
     3274.38798        1.84085418        0.06808289
     3276.35262        1.75668751        0.06654495
     3278.31843        1.73643124        0.06607312
     3280.28542        1.75189183        0.06632353
     3282.25359        1.83675530        0.06791320
     3284.22294        1.83636798        0.06789635
     3286.19348        1.87153832        0.06853055
     3288.16519        1.88427762        0.06881225
     3290.13809        1.89251851        0.06901095
     3292.11218        1.87825119        0.06872186
     3294.08744        1.84435879        0.06810444
     3296.06390        1.79763396        0.06723218
     3298.04153        1.78805562        0.06701870
     3300.02036        1.80089071        0.06728964
     3302.00037        1.82236238        0.06771952
     3303.98157        1.83935701        0.06800895
     3305.96396        1.87776830        0.06866699
     3307.94754        1.92851307        0.06957363
     3309.93231        1.97758282        0.07049973
     3311.91827        1.96804949        0.07027576
     3313.90542        1.92169824        0.06942048
     3315.89376        1.93692819        0.06973644
     3317.88330        1.92611026        0.06955032
     3319.87403        1.90896769        0.06925038
     3321.86595        1.91469011        0.06928682
     3323.85907        1.98723665        0.07062764
     3325.85339        1.93847990        0.06970433
     3327.84890        1.86775135        0.06837671
     3329.84561        1.96017705        0.06996055
     3331.84351        1.92920498        0.06946744
     3333.84262        1.89046696        0.06881839
     3335.84293        1.86227059        0.06830982
     3337.84443        1.88204022        0.06866819
     3339.84714        1.85586292        0.06823034
     3341.85105        1.81683452        0.06751207
     3343.85616        1.76607021        0.06650467
     3345.86247        1.74868585        0.06609793
     3347.86999        1.77307979        0.06658603
     3349.87871        1.85398924        0.06814581
     3351.88864        1.86400854        0.06830517
     3353.89977        1.82181547        0.06749261
     3355.91211        1.80574178        0.06715212
     3357.92566        1.79306155        0.06693325
     3359.94041        1.75401075        0.06628563
     3361.95638        1.77138085        0.06660438
     3363.97355        1.74991597        0.06616334
     3365.99194        1.69292877        0.06506260
     3368.01153        1.75811637        0.06623427
     3370.03234        1.79811749        0.06698031
     3372.05436        1.77675300        0.06661516
     3374.07759        1.82844583        0.06748901
     3376.10204        1.82977903        0.06749034
     3378.12770        1.82008204        0.06739487
     3380.15457        1.86216467        0.06816865
     3382.18267        1.80593660        0.06708448
     3384.21198        1.77615933        0.06646302
     3386.24250        1.81147163        0.06718307
     3388.27425        1.85693323        0.06803265
     3390.30721        1.89986994        0.06882850
     3392.34140        1.90472059        0.06899218
     3394.37680        1.79798666        0.06693207
     3396.41343        1.86938356        0.06824752
     3398.45128        1.86812219        0.06814533
     3400.49035        1.83762671        0.06756275
     3402.53064        1.76668069        0.06625028
     3404.57216        1.73285889        0.06566727
     3406.61490        1.75062310        0.06602533
     3408.65887        1.75863447        0.06610764
     3410.70407        1.66944495        0.06443884
     3412.75049        1.67158206        0.06448841
     3414.79814        1.71068020        0.06522354
     3416.84702        1.73699537        0.06577185
     3418.89713        1.83596912        0.06762586
     3420.94847        1.86992599        0.06822239
     3423.00104        1.80991418        0.06714032
     3425.05484        1.78205520        0.06662866
     3427.10987        1.70826181        0.06512729
     3429.16613        1.70150434        0.06496474
     3431.22363        1.72908931        0.06547716
     3433.28237        1.77071519        0.06622526
     3435.34234        1.80952291        0.06695178
     3437.40354        1.79181908        0.06667546
     3439.46599        1.72906171        0.06547149
     3441.52967        1.72138238        0.06531079
     3443.59458        1.78163223        0.06642927
     3445.66074        1.84370701        0.06757510
     3447.72814        1.77548912        0.06627205
     3449.79677        1.77335765        0.06630514
     3451.86665        1.75054363        0.06577267
     3453.93777        1.76123659        0.06589417
     3456.01013        1.75069417        0.06581051
     3458.08374        1.81326224        0.06703560
     3460.15859        1.87992598        0.06819018
     3462.23469        1.82287835        0.06709876
     3464.31203        1.85969098        0.06777947
     3466.39061        1.88812147        0.06830529
     3468.47045        1.91306118        0.06874109
     3470.55153        1.91595968        0.06876469
     3472.63386        1.97034630        0.06966184
     3474.71744        1.92270060        0.06884244
     3476.80227        1.90645601        0.06863655
     3478.88835        1.92255846        0.06887839
     3480.97569        1.90948081        0.06859493
     3483.06427        1.91225374        0.06861138
     3485.15411        1.88170519        0.06803852
     3487.24520        1.93807609        0.06916777
     3489.33755        1.85840531        0.06766678
     3491.43115        1.85278564        0.06758612
     3493.52601        1.85417971        0.06763538
     3495.62213        1.85785855        0.06759259
     3497.71950        1.85185178        0.06745387
     3499.81813        1.85615018        0.06747690
     3501.91802        1.84191660        0.06716952
     3504.01917        1.89309542        0.06827167
     3506.12158        1.91270915        0.06862720
     3508.22526        1.89107593        0.06815516
     3510.33019        1.83456655        0.06714660
     3512.43639        1.78123296        0.06620126
     3514.54385        1.78343332        0.06619693
     3516.65258        1.75659166        0.06565822
     3518.76257        1.72192724        0.06497930
     3520.87383        1.76160790        0.06570016
     3522.98635        1.73181074        0.06514987
     3525.10014        1.73129714        0.06511826
     3527.21520        1.79301022        0.06621546
     3529.33153        1.79439883        0.06624130
     3531.44913        1.83486678        0.06704770
     3533.56800        1.81552973        0.06669234
     3535.68814        1.79358706        0.06631107
     3537.80956        1.73674868        0.06521054
     3539.93224        1.73481022        0.06520980
     3542.05620        1.73059388        0.06517010
     3544.18143        1.74089015        0.06530203
     3546.30794        1.70612320        0.06469907
     3548.43573        1.73768805        0.06535194
     3550.56479        1.74405575        0.06536655
     3552.69513        1.71924805        0.06482397
     3554.82675        1.73511827        0.06513215
     3556.95964        1.67465123        0.06401316
     3559.09382        1.69522084        0.06432738
     3561.22927        1.73408674        0.06501704
     3563.36601        1.72568387        0.06494343
     3565.50403        1.75480379        0.06544942
     3567.64333        1.70602359        0.06448684
     3569.78392        1.70331010        0.06442100
     3571.92579        1.71335679        0.06460263
     3574.06894        1.71690682        0.06464055
     3576.21339        1.66498228        0.06361420
     3578.35911        1.73375259        0.06492560
     3580.50613        1.78746201        0.06591362
     3582.65443        1.80948078        0.06633277
     3584.80403        1.75377998        0.06522594
     3586.95491        1.73786567        0.06499477
     3589.10708        1.74951572        0.06525036
     3591.26055        1.75403551        0.06529064
     3593.41530        1.79544636        0.06604449
     3595.57135        1.82147319        0.06649655
     3597.72869        1.92429097        0.06832853
     3599.88733        1.85176418        0.06694713
     3602.04726        1.74847559        0.06508822
     3604.20849        1.82861392        0.06657449
     3606.37102        1.86608839        0.06720203
     3608.53484        1.81707138        0.06628314
     3610.69996        1.77303070        0.06553920
     3612.86638        1.80597252        0.06618226
     3615.03410        1.77712950        0.06564140
     3617.20312        1.73452139        0.06479691
     3619.37344        1.81685835        0.06629810
     3621.54507        1.84094348        0.06673818
     3623.71799        1.75338886        0.06514856
     3625.89222        1.66101173        0.06333433
     3628.06776        1.68136190        0.06370670
     3630.24460        1.76135935        0.06522357
     3632.42275        1.79005318        0.06575886
     3634.60220        1.76191298        0.06528809
     3636.78296        1.69911595        0.06404106
     3638.96503        1.76163626        0.06518127
     3641.14841        1.73186733        0.06460383
     3643.33310        1.69763500        0.06392689
     3645.51910        1.69419063        0.06393693
     3647.70641        1.74313605        0.06473831
     3649.89504        1.77492074        0.06529344
     3652.08497        1.82484606        0.06626935
     3654.27622        1.84356851        0.06658012
     3656.46879        1.89166568        0.06738760
     3658.66267        1.97246842        0.06879718
     3660.85787        1.97689260        0.06888897
     3663.05438        1.97090056        0.06880864
     3665.25222        2.01978417        0.06964906
     3667.45137        2.03120873        0.06979501
     3669.65184        1.98794850        0.06900541
     3671.85363        2.00876581        0.06939440
     3674.05674        2.05230921        0.07012878
     3676.26117        2.06606319        0.07037856
     3678.46693        2.02802162        0.06972318
     3680.67401        1.96146289        0.06858668
     3682.88242        1.98902794        0.06905067
     3685.09215        2.01622204        0.06941171
     3687.30320        2.04770770        0.06993377
     3689.51558        2.06141229        0.07013271
     3691.72929        2.09293377        0.07066582
     3693.94433        2.04803061        0.06991617
     3696.16070        2.03526731        0.06967341
     3698.37839        2.03051587        0.06950060
     3700.59742        2.03918927        0.06967305
     3702.81778        1.97305858        0.06862007
     3705.03947        1.96417597        0.06846101
     3707.26249        2.00068214        0.06905568
     3709.48685        1.96965460        0.06846039
     3711.71254        1.90973576        0.06746696
     3713.93957        1.84488453        0.06633044
     3716.16793        1.83087062        0.06600902
     3718.39763        1.82354986        0.06586326
     3720.62867        1.82441566        0.06587930
     3722.86105        1.88082708        0.06688159
     3725.09477        1.85112646        0.06631245
     3727.32982        1.78594376        0.06516201
     3729.56622        1.73907597        0.06422301
     3731.80396        1.83350722        0.06591414
     3734.04304        1.79639287        0.06517856
     3736.28347        1.73532940        0.06398657
     3738.52524        1.74602410        0.06410920
     3740.76835        1.78175041        0.06488748
     3743.01282        1.81925836        0.06559536
     3745.25862        1.82286745        0.06564476
     3747.50578        1.84136166        0.06591749
     3749.75428        1.83401330        0.06575165
     3752.00413        1.79389394        0.06507371
     3754.25534        1.75766681        0.06440016
     3756.50789        1.76684619        0.06454985
     3758.76179        1.78245445        0.06483180
     3761.01705        1.78692162        0.06483813
     3763.27366        1.74908971        0.06412092
     3765.53163        1.78208280        0.06474058
     3767.79095        1.76817408        0.06451447
     3770.05162        1.71886259        0.06355675
     3772.31365        1.71237783        0.06335143
     3774.57704        1.71469926        0.06344355
     3776.84179        1.68829172        0.06300405
     3779.10789        1.74613265        0.06413048
     3781.37536        1.77659360        0.06456594
     3783.64418        1.72880112        0.06362747
     3785.91437        1.72484885        0.06354287
     3788.18592        1.77990704        0.06452047
     3790.45883        1.75106146        0.06409539
     3792.73310        1.75144351        0.06402728
     3795.00874        1.78523221        0.06454367
     3797.28575        1.83862438        0.06542906
     3799.56412        1.80948816        0.06494925
     3801.84386        1.77820204        0.06438333
     3804.12496        1.77834132        0.06427280
     3806.40744        1.85368020        0.06556516
     3808.69128        1.89278027        0.06630275
     3810.97650        1.91695168        0.06685124
     3813.26308        1.93312667        0.06715499
     3815.55104        1.91668288        0.06681200
     3817.84037        1.84588243        0.06542261
     3820.13108        1.83494554        0.06518325
     3822.42316        1.92524125        0.06676711
     3824.71661        1.88230858        0.06596931
     3827.01144        1.84664471        0.06535600
     3829.30765        1.89056766        0.06611956
     3831.60523        1.90582490        0.06637505
     3833.90419        1.88289101        0.06592581
     3836.20454        1.93104623        0.06673817
     3838.50626        1.86980138        0.06565584
     3840.80936        1.89801071        0.06617233
     3843.11385        1.92702939        0.06667189
     3845.41972        1.83329707        0.06500244
     3847.72697        1.87683256        0.06576900
     3850.03560        1.88245088        0.06580490
     3852.34563        1.82598487        0.06479528
     3854.65703        1.90928558        0.06629461
     3856.96983        1.93843236        0.06675035
     3859.28401        1.95685325        0.06701337
     3861.59958        1.93921051        0.06675483
     3863.91654        1.93922507        0.06680387
     3866.23489        1.90470432        0.06611822
     3868.55463        1.94883730        0.06684513
     3870.87576        1.91424724        0.06623319
     3873.19829        1.89484080        0.06582175
     3875.52221        1.89196439        0.06574594
     3877.84752        1.90490726        0.06595060
     3880.17423        1.92680191        0.06631527
     3882.50233        1.97214270        0.06704763
     3884.83184        1.94555910        0.06658590
     3887.16273        1.94970270        0.06669221
     3889.49503        1.96429426        0.06691258
     3891.82873        1.90591009        0.06588772
     3894.16383        1.91219369        0.06599127
     3896.50032        1.93706435        0.06630678
     3898.83822        1.94241606        0.06640264
     3901.17753        1.92503169        0.06607240
     3903.51823        1.99485924        0.06728025
     3905.86035        1.98645184        0.06712398
     3908.20386        1.98788873        0.06707656
     3910.54878        1.97093093        0.06678609
     3912.89511        2.00156166        0.06732598
     3915.24285        1.99461210        0.06715823
     3917.59200        2.00423952        0.06726183
     3919.94255        1.95597582        0.06640947
     3922.29452        1.90107655        0.06544523
     3924.64789        1.87014128        0.06491327
     3927.00268        1.81437658        0.06393718
     3929.35888        1.81811302        0.06394728
     3931.71650        1.84636227        0.06435918
     3934.07553        1.86887513        0.06480283
     3936.43597        1.86796419        0.06485711
     3938.79784        1.86098689        0.06473473
     3941.16111        1.85651232        0.06456021
     3943.52581        1.90091126        0.06531749
     3945.89193        1.93780770        0.06589597
     3948.25946        1.85615516        0.06446759
     3950.62842        1.91560868        0.06546106
     3952.99879        1.98554930        0.06665029
     3955.37059        2.00646722        0.06695364
     3957.74382        1.97413735        0.06632561
     3960.11846        1.89784315        0.06512617
     3962.49453        1.89432694        0.06506331
     3964.87203        1.90989728        0.06520405
     3967.25095        1.90660983        0.06505266
     3969.63130        1.84461053        0.06399697
     3972.01308        1.83144297        0.06378171
     3974.39629        1.86299853        0.06432432
     3976.78093        1.90838443        0.06505582
     3979.16700        1.92686778        0.06533572
     3981.55450        1.91271232        0.06508053
     3983.94343        1.89740012        0.06482375
     3986.33380        2.02336917        0.06694162
     3988.72560        2.05709149        0.06739235
     3991.11883        2.09662760        0.06803770
     3993.51350        2.02591715        0.06690255
     3995.90961        1.95028831        0.06555889
     3998.30716        1.96585233        0.06583732
     4000.70614        1.98797253        0.06610952
     4003.10656        1.94789687        0.06550242
     4005.50843        1.94084688        0.06538735
     4007.91173        1.91543577        0.06495548
     4010.31648        1.96562883        0.06573109
     4012.72267        1.98534480        0.06606559
     4015.13030        1.98939580        0.06613532
     4017.53938        1.95413114        0.06546726
     4019.94991        1.92772429        0.06498475
     4022.36188        1.91584794        0.06476921
     4024.77529        1.90645185        0.06457497
     4027.19016        1.91278059        0.06459281
     4029.60647        1.89417705        0.06422382
     4032.02424        1.86683669        0.06373326
     4034.44345        1.83828140        0.06324085
     4036.86412        1.82240745        0.06294648
     4039.28624        1.78972601        0.06233519
     4041.70981        1.85399911        0.06344742
     4044.13483        1.83502010        0.06308574
     4046.56131        1.89488188        0.06417644
     4048.98925        1.95207439        0.06507677
     4051.41864        1.94257468        0.06485304
     4053.84950        1.89042705        0.06391003
     4056.28181        1.88018508        0.06369472
     4058.71557        1.85086295        0.06320069
     4061.15080        1.84312975        0.06308466
     4063.58749        1.86709082        0.06346329
     4066.02565        1.85423752        0.06327618
     4068.46526        1.86538000        0.06350965
     4070.90634        1.86749101        0.06346345
     4073.34888        1.86373139        0.06328946
     4075.79289        1.88352162        0.06361184
     4078.23837        1.90225404        0.06386400
     4080.68531        1.98915544        0.06526326
     4083.13372        2.01931062        0.06575569
     4085.58360        1.94185782        0.06441041
     4088.03495        1.92126896        0.06401570
     4090.48778        2.02599318        0.06582373
     4092.94207        2.04632672        0.06612997
     4095.39783        2.03884937        0.06607501
     4097.85507        1.98546762        0.06508092
     4100.31379        2.05220226        0.06608873
     4102.77397        2.04229498        0.06588913
     4105.23564        2.02667815        0.06558381
     4107.69878        2.14506742        0.06744939
     4110.16340        2.17839189        0.06794986
     4112.62950        2.14137115        0.06734340
     4115.09707        2.16421580        0.06765742
     4117.56613        2.12779444        0.06704323
     4120.03667        2.12012622        0.06690801
     4122.50869        2.11212420        0.06679470
     4124.98220        2.12254164        0.06696802
     4127.45719        2.10280861        0.06661852
     4129.93366        2.04138018        0.06557995
     4132.41162        2.04629933        0.06562990
     4134.89107        2.05126560        0.06569563
     4137.37200        2.07241581        0.06598860
     4139.85443        2.08151018        0.06605601
     4142.33834        2.01883941        0.06494737
     4144.82374        2.01713973        0.06503379
     4147.31064        1.91755973        0.06338793
     4149.79902        1.90185767        0.06301802
     4152.28890        1.87185230        0.06246798
     4154.78028        1.81895103        0.06161203
     4157.27315        1.85322842        0.06220579
     4159.76751        1.86865491        0.06246105
     4162.26337        1.78316869        0.06097865
     4164.76073        1.81075967        0.06139595
     4167.25958        1.86690102        0.06236009
     4169.75994        1.92478555        0.06329731
     4172.26180        1.86091297        0.06214946
     4174.76515        1.83226266        0.06156383
     4177.27001        1.88938481        0.06253719
     4179.77637        1.99675380        0.06431334
     4182.28424        2.02019795        0.06465089
     4184.79361        1.95315190        0.06350538
     4187.30449        1.89094078        0.06247797
     4189.81687        1.87716578        0.06222358
     4192.33076        1.90114947        0.06264267
     4194.84616        1.95644415        0.06358658
     4197.36307        1.93397742        0.06310794
     4199.88148        1.91368728        0.06269532
     4202.40141        1.90003699        0.06244460
     4204.92285        1.93168802        0.06295417
     4207.44581        1.89885536        0.06236979
     4209.97027        1.87781216        0.06200990
     4212.49626        1.84544671        0.06147526
     4215.02375        1.82803424        0.06110538
     4217.55277        1.77227777        0.06014272
     4220.08330        1.76028555        0.05988904
     4222.61535        1.87162443        0.06166391
     4225.14892        1.88316432        0.06187189
     4227.68401        1.86320984        0.06146893
     4230.22062        1.90315185        0.06210729
     4232.75875        1.97028997        0.06321163
     4235.29841        1.99463596        0.06363012
     4237.83959        2.02946848        0.06416830
     4240.38229        2.02980460        0.06412165
     4242.92652        2.02118590        0.06392013
     4245.47227        2.04445449        0.06423934
     4248.01956        2.10307781        0.06510240
     4250.56837        2.22232133        0.06683991
     4253.11871        2.28923530        0.06776860
     4255.67058        2.28048084        0.06764165
     4258.22398        2.24354413        0.06706854
     4260.77892        2.21075146        0.06659331
     4263.33539        2.16560833        0.06589076
     4265.89339        2.19313754        0.06636382
     4268.45292        2.19403575        0.06636725
     4271.01400        2.11652395        0.06517740
     4273.57660        1.98222686        0.06296203
     4276.14075        1.93724765        0.06221354
     4278.70643        1.97835141        0.06282457
     4281.27366        2.01044013        0.06327453
     4283.84242        1.97412019        0.06264119
     4286.41273        1.90594178        0.06146157
     4288.98458        1.84474276        0.06041672
     4291.55797        1.86492426        0.06073667
     4294.13290        1.89606288        0.06123503
     4296.70938        1.91453130        0.06155058
     4299.28741        1.89469865        0.06122499
     4301.86698        1.93533519        0.06187660
     4304.44810        1.89261444        0.06116042
     4307.03077        1.85998002        0.06057132
     4309.61499        1.84327439        0.06026527
     4312.20075        1.80788332        0.05963827
     4314.78808        1.81207251        0.05964801
     4317.37695        1.83805316        0.06004582
     4319.96737        1.80522726        0.05950486
     4322.55935        1.76556600        0.05886238
     4325.15289        1.77618278        0.05905633
     4327.74798        1.78801812        0.05924571
     4330.34463        1.78164093        0.05908939
     4332.94284        1.78584611        0.05904537
     4335.54260        1.74761691        0.05836211
     4338.14393        1.79280811        0.05911727
     4340.74682        1.81328577        0.05947885
     4343.35126        1.79899021        0.05919981
     4345.95727        1.73802864        0.05815095
     4348.56485        1.70106108        0.05752243
     4351.17399        1.71506194        0.05768289
     4353.78469        1.71168767        0.05758004
     4356.39696        1.78296821        0.05872427
     4359.01080        1.80332926        0.05905223
     4361.62621        1.83227327        0.05947620
     4364.24318        1.79227847        0.05877281
     4366.86173        1.76315126        0.05832558
     4369.48185        1.79752373        0.05887848
     4372.10354        1.78024863        0.05845851
     4374.72680        1.80773944        0.05897083
     4377.35163        1.81520460        0.05909897
     4379.97804        1.84602193        0.05953669
     4382.60603        1.82637783        0.05914731
     4385.23559        1.82104478        0.05909678
     4387.86674        1.84486166        0.05945892
     4390.49946        1.92192225        0.06059594
     4393.13376        1.92113517        0.06060568
     4395.76964        1.95279341        0.06099863
     4398.40710        1.91376249        0.06037584
     4401.04614        1.91772228        0.06041071
     4403.68677        1.91238749        0.06028422
     4406.32898        1.83536685        0.05903581
     4408.97278        1.83146382        0.05895722
     4411.61816        1.88285721        0.05974127
     4414.26513        1.92910275        0.06043257
     4416.91369        1.96777701        0.06111378
     4419.56384        1.99357064        0.06150866
     4422.21558        2.05244240        0.06231662
     4424.86891        2.05531413        0.06226888
     4427.52383        2.05664487        0.06222513
     4430.18034        2.11946050        0.06320921
     4432.83845        2.08345763        0.06260214
     4435.49816        2.04574529        0.06202356
     4438.15945        2.04218517        0.06194743
     4440.82235        2.01515616        0.06152809
     4443.48684        1.99557244        0.06119591
     4446.15294        1.98870320        0.06107627
     4448.82063        1.88374411        0.05942971
     4451.48992        1.91583086        0.05985051
     4454.16081        1.90452469        0.05961905
     4456.83331        1.83879748        0.05858734
     4459.50741        1.76034008        0.05731994
     4462.18311        1.80088351        0.05793831
     4464.86042        1.86959575        0.05898782
     4467.53934        1.94306391        0.06009230
     4470.21986        1.97112553        0.06051808
     4472.90200        1.94079426        0.05998293
     4475.58574        1.93617950        0.05985276
     4478.27109        2.02994401        0.06128241
     4480.95805        2.07947881        0.06197926
     4483.64663        2.04568191        0.06145009
     4486.33681        2.07393941        0.06188536
     4489.02862        2.06104710        0.06164464
     4491.72203        2.04294609        0.06132381
     4494.41707        1.94387999        0.05975758
     4497.11372        1.82557635        0.05797837
     4499.81199        1.85656472        0.05837609
     4502.51187        1.87085165        0.05860840
     4505.21338        1.82385243        0.05781598
     4507.91651        1.86473547        0.05846059
     4510.62126        1.88623704        0.05877304
     4513.32763        1.87937873        0.05865962
     4516.03563        1.83686561        0.05790343
     4518.74525        1.85971179        0.05818808
     4521.45650        1.86913179        0.05832154
     4524.16937        1.83730971        0.05783161
     4526.88387        1.85038133        0.05800615
     4529.60000        1.86627158        0.05824733
     4532.31776        1.84164213        0.05787813
     4535.03715        1.85742889        0.05806746
     4537.75817        1.94803417        0.05941286
     4540.48083        1.88771055        0.05840477
     4543.20512        1.83460671        0.05755797
     4545.93104        1.85067335        0.05781255
     4548.65860        1.85827482        0.05791035
     4551.38779        1.81006094        0.05711515
     4554.11863        1.74284866        0.05602623
     4556.85110        1.80401417        0.05696600
     4559.58521        1.78059947        0.05654991
     4562.32096        1.74894345        0.05603681
     4565.05835        1.72685826        0.05563382
     4567.79739        1.75800153        0.05612696
     4570.53807        1.75627170        0.05603315
     4573.28039        1.71150232        0.05530648
     4576.02436        1.71447122        0.05536372
     4578.76997        1.70735171        0.05523707
     4581.51723        1.73100386        0.05558028
     4584.26614        1.73718349        0.05565882
     4587.01670        1.73654640        0.05565794
     4589.76891        1.79392754        0.05653476
     4592.52278        1.81643367        0.05681325
     4595.27829        1.79464617        0.05644440
     4598.03546        1.82192808        0.05680927
     4600.79428        1.86057637        0.05734347
     4603.55475        1.84709884        0.05713871
     4606.31689        1.82926193        0.05686217
     4609.08068        1.84110663        0.05702055
     4611.84613        1.84860795        0.05705181
     4614.61323        1.81535870        0.05651936
     4617.38200        1.78191343        0.05599227
     4620.15243        1.76218809        0.05565212
     4622.92452        1.66655428        0.05410969
     4625.69828        1.69804126        0.05460386
     4628.47370        1.68935342        0.05447098
     4631.25078        1.68637777        0.05435080
     4634.02953        1.67247134        0.05408067
     4636.80995        1.64065946        0.05358192
     4639.59203        1.62399912        0.05328194
     4642.37579        1.63719762        0.05348769
     4645.16121        1.60574521        0.05295391
     4647.94831        1.60264209        0.05282533
     4650.73708        1.63630661        0.05332342
     4653.52752        1.62608413        0.05313677
     4656.31964        1.65254910        0.05355939
     4659.11343        1.64226963        0.05332756
     4661.90890        1.63265927        0.05310188
     4664.70604        1.68883081        0.05402149
     4667.50487        1.71051204        0.05436487
     4670.30537        1.72267316        0.05455099
     4673.10755        1.74691519        0.05493682
     4675.91142        1.76945545        0.05528575
     4678.71697        1.76884104        0.05519747
     4681.52420        1.72761268        0.05454610
     4684.33311        1.73396565        0.05465145
     4687.14371        1.80512996        0.05576589
     4689.95600        1.84412780        0.05629923
     4692.76997        1.87012722        0.05660315
     4695.58563        1.80607825        0.05559685
     4698.40298        1.78208139        0.05523760
     4701.22202        1.76897521        0.05507544
     4704.04276        1.75261395        0.05478730
     4706.86518        1.73209761        0.05442522
     4709.68930        1.72385959        0.05428597
     4712.51512        1.71133858        0.05406442
     4715.34263        1.68326765        0.05356098
     4718.17183        1.70564147        0.05387024
     4721.00273        1.68376462        0.05348289
     4723.83534        1.64853030        0.05294667
     4726.66964        1.62182116        0.05251473
     4729.50564        1.68305910        0.05348768
     4732.34334        1.68441567        0.05341033
     4735.18275        1.63693186        0.05261078
     4738.02386        1.69925956        0.05361172
     4740.86667        1.75869818        0.05446717
     4743.71119        1.81473298        0.05531687
     4746.55742        1.83090567        0.05559915
     4749.40535        1.85861544        0.05601589
     4752.25500        1.85064431        0.05586298
     4755.10635        1.85495623        0.05590718
     4757.95941        1.80915661        0.05514373
     4760.81419        1.75924742        0.05434710
     4763.67068        1.73333750        0.05395827
     4766.52888        1.75353952        0.05429052
     4769.38880        1.75734884        0.05429806
     4772.25043        1.73980866        0.05396050
     4775.11378        1.74767911        0.05407239
     4777.97885        1.76853556        0.05439082
     4780.84564        1.74282951        0.05388269
     4783.71414        1.78359312        0.05445411
     4786.58437        1.77623315        0.05434244
     4789.45632        1.72492801        0.05357412
     4792.33000        1.71273501        0.05336849
     4795.20539        1.70761152        0.05325571
     4798.08252        1.76620296        0.05414750
     4800.96137        1.78552136        0.05441090
     4803.84194        1.72489578        0.05347787
     4806.72425        1.67658055        0.05270200
     4809.60828        1.70098810        0.05306370
     4812.49405        1.70506439        0.05318272
     4815.38154        1.65963710        0.05240615
     4818.27077        1.71035247        0.05312554
     4821.16174        1.75827445        0.05386523
     4824.05443        1.71292420        0.05310741
     4826.94887        1.65090665        0.05213981
     4829.84504        1.68855198        0.05276121
     4832.74294        1.66775769        0.05240471
     4835.64259        1.65183354        0.05208251
     4838.54397        1.64455000        0.05192735
     4841.44710        1.64354388        0.05184985
     4844.35197        1.64806987        0.05190184
     4847.25858        1.63067605        0.05165798
     4850.16693        1.63842679        0.05178057
     4853.07703        1.65017765        0.05197059
     4855.98888        1.67691152        0.05236300
     4858.90247        1.68628145        0.05244673
     4861.81782        1.70163016        0.05264220
     4864.73491        1.70922713        0.05272099
     4867.65375        1.75278806        0.05338627
     4870.57434        1.75651689        0.05345076
     4873.49668        1.75347024        0.05339800
     4876.42078        1.75075316        0.05333730
     4879.34663        1.77936904        0.05373599
     4882.27424        1.82591041        0.05447064
     4885.20361        1.80160141        0.05404851
     4888.13473        1.78844101        0.05377873
     4891.06761        1.79930654        0.05392356
     4894.00225        1.74188982        0.05308583
     4896.93865        1.70142230        0.05244028
     4899.87682        1.69855527        0.05233755
     4902.81674        1.73749865        0.05290174
     4905.75843        1.74009444        0.05291200
     4908.70189        1.76891894        0.05332946
     4911.64711        1.80842956        0.05391649
     4914.59410        1.83096564        0.05418722
     4917.54285        1.83531871        0.05421160
     4920.49338        1.85286463        0.05445293
     4923.44567        1.89052782        0.05502414
     4926.39974        1.86934232        0.05470959
     4929.35558        1.89565760        0.05514935
     4932.31319        1.92412170        0.05552394
     4935.27258        1.89917100        0.05509516
     4938.23375        1.90317676        0.05505688
     4941.19669        1.84326000        0.05417504
     4944.16140        1.79779099        0.05353828
     4947.12790        1.77968375        0.05323558
     4950.09618        1.77286609        0.05308869
     4953.06624        1.76312669        0.05294181
     4956.03808        1.73241559        0.05245649
     4959.01170        1.72759588        0.05238090
     4961.98711        1.70488550        0.05203523
     4964.96430        1.69516460        0.05184832
     4967.94328        1.75529754        0.05278730
     4970.92404        1.79529215        0.05334240
     4973.90660        1.86826519        0.05436610
     4976.89094        1.91485088        0.05502030
     4979.87708        1.90988744        0.05489878
     4982.86500        1.91115032        0.05490066
     4985.85472        1.84753051        0.05397094
     4988.84623        1.83056843        0.05373418
     4991.83954        1.80856341        0.05333969
     4994.83464        1.82983988        0.05362371
     4997.83155        1.82710746        0.05355400
     5000.83024        1.79284163        0.05301897
     5003.83074        1.81515828        0.05332510
     5006.83304        1.82046386        0.05340586
     5009.83714        1.82467156        0.05346936
     5012.84304        1.85952102        0.05394840
     5015.85075        1.82461575        0.05348056
     5018.86026        1.79759884        0.05303729
     5021.87158        1.82126486        0.05332492
     5024.88470        1.91269689        0.05464519
     5027.89963        1.95271472        0.05521277
     5030.91637        1.93940675        0.05499398
     5033.93492        1.96649704        0.05531893
     5036.95528        2.03186706        0.05620919
     5039.97745        2.05384348        0.05651144
     5043.00144        2.07994788        0.05683138
     5046.02724        2.05378307        0.05647272
     5049.05486        1.96170243        0.05515355
     5052.08429        1.99193176        0.05557323
     5055.11554        1.97844115        0.05538819
     5058.14861        1.95810301        0.05511855
     5061.18350        1.98459562        0.05539697
     5064.22021        1.95612370        0.05491655
     5067.25874        1.90661030        0.05424244
     5070.29910        1.91691599        0.05437430
     5073.34128        1.94187528        0.05470325
     5076.38528        1.83038545        0.05310684
     5079.43111        1.77972931        0.05237654
     5082.47877        1.79545321        0.05259029
     5085.52826        1.77235558        0.05222688
     5088.57957        1.76834205        0.05211149
     5091.63272        1.77717474        0.05221113
     5094.68770        1.74760038        0.05178195
     5097.74451        1.70021086        0.05105932
     5100.80316        1.64028729        0.05014472
     5103.86364        1.66277607        0.05046703
     5106.92596        1.65277566        0.05028202
     5109.99012        1.65276944        0.05027604
     5113.05611        1.63925176        0.05006518
     5116.12394        1.61158173        0.04957689
     5119.19362        1.60950923        0.04952203
     5122.26514        1.65756733        0.05029816
     5125.33849        1.65761314        0.05026306
     5128.41370        1.67342161        0.05050378
     5131.49075        1.62852571        0.04974211
     5134.56964        1.64575018        0.04997090
     5137.65038        1.66209493        0.05017754
     5140.73297        1.73260648        0.05125363
     5143.81741        1.79722968        0.05222931
     5146.90370        1.81836507        0.05252961
     5149.99184        1.83999761        0.05282271
     5153.08184        1.83682933        0.05272983
     5156.17369        1.77927195        0.05182533
     5159.26739        1.72682462        0.05102265
     5162.36295        1.77029597        0.05166013
     5165.46037        1.76633004        0.05162485
     5168.55965        1.67159577        0.05023956
     5171.66078        1.64880540        0.04985926
     5174.76378        1.64182011        0.04975159
     5177.86864        1.59543280        0.04899549
     5180.97536        1.58510069        0.04880685
     5184.08394        1.61171029        0.04920853
     5187.19439        1.62657662        0.04945149
     5190.30671        1.58399945        0.04874538
     5193.42090        1.57457968        0.04855726
     5196.53695        1.63510632        0.04950269
     5199.65487        1.69065913        0.05030923
     5202.77466        1.76936297        0.05145635
     5205.89633        1.85761101        0.05269270
     5209.01987        1.91653589        0.05355006
     5212.14528        2.01621606        0.05488483
     5215.27256        2.10855420        0.05614249
     5218.40173        2.19923517        0.05731608
     5221.53277        2.25015363        0.05791537
     5224.66569        2.22970461        0.05757642
     5227.80049        2.15081230        0.05654042
     5230.93717        2.09562701        0.05581678
     5234.07573        2.06549542        0.05541209
     5237.21618        1.98825234        0.05432999
     5240.35851        1.95139702        0.05378360
     5243.50272        1.96619700        0.05396097
     5246.64882        1.91270023        0.05322053
     5249.79681        1.88673530        0.05289008
     5252.94669        1.89827178        0.05302562
     5256.09846        1.91794030        0.05326947
     5259.25212        1.90417446        0.05308863
     5262.40767        1.84342467        0.05216895
     5265.56511        1.82712937        0.05196363
     5268.72445        1.77645445        0.05118741
     5271.88569        1.78866923        0.05136418
     5275.04882        1.75079256        0.05077845
     5278.21385        1.75730040        0.05087181
     5281.38078        1.70976653        0.05013967
     5284.54960        1.73526894        0.05051021
     5287.72033        1.77322412        0.05101689
     5290.89297        1.75707791        0.05077061
     5294.06750        1.82084295        0.05170966
     5297.24394        1.85942499        0.05225815
     5300.42229        1.87020593        0.05237665
     5303.60254        1.84519557        0.05202543
     5306.78470        1.82030044        0.05167521
     5309.96877        1.83351306        0.05185206
     5313.15476        1.83179961        0.05174348
     5316.34265        1.84243144        0.05185772
     5319.53245        1.80755363        0.05133235
     5322.72417        1.76220638        0.05065220
     5325.91781        1.76416813        0.05068227
     5329.11336        1.78681056        0.05102065
     5332.31083        1.80243707        0.05123667
     5335.51021        1.80790565        0.05129206
     5338.71152        1.82922133        0.05156793
     5341.91475        1.89018293        0.05234634
     5345.11990        1.87014989        0.05207414
     5348.32697        1.86650625        0.05201647
     5351.53596        1.86755654        0.05204516
     5354.74689        1.85628301        0.05189152
     5357.95973        1.88545346        0.05232644
     5361.17451        1.87465837        0.05220297
     5364.39121        1.83238039        0.05152307
     5367.60985        1.80052483        0.05101357
     5370.83041        1.71002191        0.04973285
     5374.05291        1.66634820        0.04911492
     5377.27734        1.62559916        0.04848552
     5380.50371        1.60431220        0.04809526
     5383.73201        1.55935176        0.04736768
     5386.96225        1.55759159        0.04735085
     5390.19443        1.56974170        0.04755804
     5393.42855        1.58373027        0.04772190
     5396.66460        1.60036986        0.04792277
     5399.90260        1.59182537        0.04780489
     5403.14254        1.56092490        0.04730718
     5406.38443        1.58079203        0.04765720
     5409.62826        1.55169379        0.04718793
     5412.87404        1.55950734        0.04724216
     5416.12176        1.59757293        0.04782852
     5419.37143        1.58713641        0.04766551
     5422.62306        1.60250308        0.04788190
     5425.87663        1.63825132        0.04841243
     5429.13216        1.63945196        0.04839897
     5432.38964        1.62296141        0.04811439
     5435.64907        1.61904509        0.04804966
     5438.91046        1.65641858        0.04859939
     5442.17381        1.67775297        0.04891277
     5445.43911        1.69843407        0.04917488
     5448.70637        1.66061721        0.04861546
     5451.97560        1.68950074        0.04906578
     5455.24678        1.71689063        0.04941270
     5458.51993        1.68112574        0.04885699
     5461.79504        1.63429003        0.04817523
     5465.07212        1.62042909        0.04798636
     5468.35116        1.64271939        0.04831357
     5471.63217        1.63725022        0.04817845
     5474.91515        1.62924694        0.04802935
     5478.20010        1.65206970        0.04845165
     5481.48702        1.62749863        0.04802265
     5484.77591        1.65981022        0.04839212
     5488.06678        1.75454589        0.04977794
     5491.35962        1.80549195        0.05047389
     5494.65444        1.77327252        0.05001782
     5497.95123        1.73993350        0.04950712
     5501.25000        1.78579096        0.05012602
     5504.55075        1.81784995        0.05055354
     5507.85348        1.77689463        0.04999691
     5511.15819        1.77234453        0.04993023
     5514.46489        1.78504665        0.05009741
     5517.77357        1.76455857        0.04980055
     5521.08423        1.80220510        0.05029073
     5524.39688        1.83006865        0.05064260
     5527.71152        1.80082892        0.05025060
     5531.02815        1.81990598        0.05052919
     5534.34676        1.84563038        0.05083591
     5537.66737        1.89600553        0.05147846
     5540.98997        1.93300394        0.05201150
     5544.31456        1.90887480        0.05165303
     5547.64115        1.94102195        0.05206551
     5550.96974        1.95194042        0.05220842
     5554.30032        1.96322394        0.05235009
     5557.63290        2.07630967        0.05383711
     5560.96748        2.17104325        0.05501448
     5564.30406        2.17105803        0.05501049
     5567.64264        2.21578988        0.05555687
     5570.98323        2.24016549        0.05585745
     5574.32582        2.26071362        0.05608185
     5577.67041        2.23010357        0.05569782
     5581.01702        2.15887146        0.05478300
     5584.36563        2.11623057        0.05425344
     5587.71625        2.12516407        0.05434373
     5591.06888        2.05799961        0.05350281
     5594.42352        2.03752325        0.05319258
     5597.78017        2.02515649        0.05294468
     5601.13884        2.00106472        0.05261434
     5604.49952        2.00527274        0.05266628
     5607.86222        1.94483116        0.05182083
     5611.22694        1.93636082        0.05170874
     5614.59368        1.93887122        0.05173880
     5617.96243        1.93624978        0.05172089
     5621.33321        1.90115396        0.05123939
     5624.70601        1.93331625        0.05164036
     5628.08083        1.88536888        0.05096315
     5631.45768        1.84697644        0.05046419
     5634.83656        1.80638395        0.04985898
     5638.21746        1.78602499        0.04957034
     5641.60039        1.81048911        0.04990380
     5644.98535        1.80174542        0.04979694
     5648.37234        1.82207930        0.05002809
     5651.76136        1.81941063        0.04998486
     5655.15242        1.83439303        0.05015682
     5658.54551        1.94958414        0.05166300
     5661.94064        2.00554621        0.05242296
     5665.33780        2.01937140        0.05260876
     5668.73701        1.99016223        0.05217877
     5672.13825        1.92846712        0.05136117
     5675.54153        1.91962852        0.05125338
     5678.94686        1.86683608        0.05052864
     5682.35422        1.82805013        0.04998297
     5685.76364        1.79402685        0.04952195
     5689.17509        1.79210216        0.04952723
     5692.58860        1.78035338        0.04933753
     5696.00415        1.79415372        0.04948207
     5699.42176        1.79676503        0.04947805
     5702.84141        1.80682136        0.04961439
     5706.26311        1.78044503        0.04921538
     5709.68687        1.80427974        0.04956295
     5713.11268        1.80733315        0.04958021
     5716.54055        1.76292502        0.04891932
     5719.97048        1.73500801        0.04850367
     5723.40246        1.66181605        0.04749276
     5726.83650        1.68144568        0.04771975
     5730.27260        1.65056157        0.04731341
     5733.71076        1.62949945        0.04706143
     5737.15099        1.65195855        0.04738154
     5740.59328        1.63938021        0.04716525
     5744.03764        1.63142532        0.04702301
     5747.48406        1.60568544        0.04659043
     5750.93255        1.53021143        0.04547417
     5754.38311        1.48247461        0.04472433
     5757.83574        1.47934276        0.04467107
     5761.29044        1.49629385        0.04492306
     5764.74722        1.51047028        0.04513452
     5768.20606        1.49619064        0.04492912
     5771.66699        1.45430513        0.04428047
     5775.12999        1.48648747        0.04475721
     5778.59507        1.52725738        0.04536138
     5782.06222        1.53671517        0.04545739
     5785.53146        1.53884503        0.04545489
     5789.00278        1.51894057        0.04517790
     5792.47618        1.53890561        0.04546575
     5795.95167        1.54155473        0.04548996
     5799.42924        1.54343363        0.04548486
     5802.90889        1.51989683        0.04513472
     5806.39064        1.50051186        0.04484588
     5809.87447        1.51800457        0.04508511
     5813.36040        1.49997444        0.04482804
     5816.84842        1.52212980        0.04512509
     5820.33852        1.49269311        0.04467225
     5823.83073        1.53414429        0.04527538
     5827.32503        1.56884295        0.04577526
     5830.82142        1.57858827        0.04591794
     5834.31991        1.58185269        0.04597429
     5837.82051        1.58908958        0.04609101
     5841.32320        1.61970358        0.04652346
     5844.82799        1.62650355        0.04656317
     5848.33489        1.64395219        0.04682620
     5851.84389        1.66937598        0.04720196
     5855.35500        1.72300031        0.04791090
     5858.86821        1.83482807        0.04939167
     5862.38353        1.98072691        0.05131786
     5865.90096        2.06170367        0.05235962
     5869.42050        2.17820225        0.05379244
     5872.94215        2.21785565        0.05426796
     5876.46592        2.24607185        0.05458528
     5879.99180        2.15718450        0.05349891
     5883.51979        2.07673916        0.05249683
     5887.04990        2.02010796        0.05178215
     5890.58213        1.99847492        0.05149201
     5894.11648        1.93200980        0.05062698
     5897.65295        1.86839806        0.04977687
     5901.19155        1.76958961        0.04841926
     5904.73226        1.72736451        0.04781151
     5908.27510        1.72039918        0.04768129
     5911.82007        1.70744940        0.04749192
     5915.36716        1.64160632        0.04655615
     5918.91638        1.61306813        0.04611119
     5922.46773        1.69217220        0.04726660
     5926.02121        1.72335082        0.04769077
     5929.57682        1.73891647        0.04790123
     5933.13457        1.72962475        0.04774452
     5936.69445        1.70287543        0.04736149
[truncated: 104,833 more chars]
